# Supplementary material for: An efficient modified method for plant leaf lipid extraction results in improved recovery of phosphatidic acid
Source: Plant Methods. 2018 Feb 13;14:14. doi: 10.1186/s13007-018-0282-y (PMC5812192; doi:10.1186/s13007-018-0282-y)
Supplement: Supplementary file 1 — Additional file 1. Internal standards used in Arabidopsis lipid profiling using multiple reaction monitoring. [file 13007_2018_282_MOESM1_ESM.xlsx]

## Sheet: Table S1-At int stand
Table S1. Internal standards used in Arabidopsis lipid profiling using multiple reaction monitoring.
Internal standards	Internal standard (with fatty acids specified)	Formula of uncharged compound	Amount added (nmol) per 0.04 mg dry leaf tissue (in 20 µl volume)	Adduct	Intact ion m/z	Fragment m/z	Collision energy (V)
Positive mode
DGDG(34:0)	DGDG(18:0/16:0)	C49H92O15	0.359	[M+NH4]+	938.6	597.6	16
DGDG(36:0)	DGDG(18:0/18:0)	C51H96O15	0.947	[M+NH4]+	966.6	625.6	16
LPC(13:0)	LPC(13:0)	C21H44O7PN	0.12	[M+H]+	454.3	184	28
LPC(19:0)	LPC(19:0)	C27H56O7PN	0.12	[M+H]+	538.3	184	28
LPE(14:0)	LPE(14:0)	C19H40O7PN	0.06	[M+H]+	426.3	285.3	20
LPE(18:0)	LPE(18:0)	C23H48O7PN	0.06	[M+H]+	482.3	341.3	20
LPG(14:0)	LPG(14:0)	C20H41O9P	0.06	[M+NH4]+	474.3	285.3	17
LPG(18:0)	LPG(18:0)	C24H49O9P	0.06	[M+NH4]+	530.3	341.3	17
MGDG(34:0)	MGDG(18:0/16:0)	C43H82O10	1.505	[M+NH4]+	776.5	597.5	14
MGDG(36:0)	MGDG(18:0/18:0)	C45H86O10	1.302	[M+NH4]+	804.5	625.5	14
PA(28:0)	PA(14:0/14:0)	C31H61O8P	0.06	[M+NH4]+	610.5	495.5	17
PA(40:0)	PA(20:0/20:0), where 20:0 is phytanoyl	C43H85O8P	0.06	[M+NH4]+	778.7	663.7	17
PC(24:0)	PC(12:0/12:0)	C32H64O8PN	0.12	[M+H]+	622.4	184	28
PC(48:2)	PC(24:1/24:1)	C56H108O8PN	0.12	[M+H]+	954.9	184	28
PE(24:0)	PE(12:0/12:0)	C29H58O8PN	0.06	[M+H]+	580.5	439.5	20
PE(46:0)	PE(23:0/23:0)	C51H102O8PN	0.06	[M+H]+	888.9	747.9	20
PG(28:0)	PG(14:0/14:0)	C34H67O10P	0.06	[M+NH4]+	684.5	495.5	17
PI(34:0)	PI(16:0/18:0)	C43H83O13P	0.0468	[M+NH4]+	856.7	579.7	17
PI(36:0)	PI(18:0/18:0)	C45H87O13P	0.0328	[M+NH4]+	884.7	607.7	17
PS(28:0)	PS(14:0/14:0)	C34H66O10PN	0.04	[M+H]+	680.6	495.6	17
PS(40:0)	PS(20:0/20:0), where 20:0 is phytanoyl	C46H90O10PN	0.04	[M+H]+	848.8	663.8	17
TAG(51:3)	TAG(17:1/17:1/17:1)	C54H98O6	0.308	[M+NH4]+	860.8	575.6	23
Negative mode
LPA(14:0)	LPA(14:0)	C17H35O7P	0.06	[M-H]-	381.3	153	38
LPA(18:0)	LPA(18:0)	C21H43O7P	0.06	[M-H]-	437.3	153	38
MGDG(34:0)	MGDG(18:0/16:0)	C43H82O10	1.505	[M+OAc]-	817.5	283.2	50
MGDG(36:0)	MGDG(18:0/18:0)	C45H86O10	1.302	[M+OAc]-	845.5	283.2	50
PI(34:0)	PI(16:0/18:0)	C43H83O13P	0.0468	[M-H]-	837.7	241	39
PI(36:0)	PI(18:0/18:0)	C45H87O13P	0.0328	[M-H]-	865.7	241	39
