# Supplementary material for: An efficient modified method for plant leaf lipid extraction results in improved recovery of phosphatidic acid
Source: Plant Methods. 2018 Feb 13;14:14. doi: 10.1186/s13007-018-0282-y (PMC5812192; doi:10.1186/s13007-018-0282-y)
Supplement: Supplementary file 2 — Additional file 2. Arabidopsis leaf lipid experimental parameters. Arabidopsis lipids were analyzed by multiple reaction monitoring on a Waters Xevo TQS mass spectrometer. [file 13007_2018_282_MOESM2_ESM.xlsx]

## Sheet: Table S2-At analytical param
Table S2. Arabidopsis leaf lipid experimental parameters. Arabidopsis lipids were analyzed by multiple reaction monitoring on a Waters Xevo TQS mass spectrometer. Additional information on many lipid identifications and analytical parameters are included in Samarakoon et al. (Methods Mol Biol. 2012; 918: 179-268) and Vu et al. (Plant J. 2014; 80: 728-743).
Lipid number	Lipid name	Lipid category	Formula (neutral)	Mass (neutral)	Adduct	Internal standard 1	Internal standard 2	Intact ion	Charged fragment m/z	Collision energy (V)	Dwell (s)	Cone Voltage
lipid0473	acMGDG(16:0/34:6)	acMGDG	C59H100O11	984.7	[M+NH4]+	MGDG(34:0)	MGDG(36:0)	1002.7	585.45	23	0.05	40
lipid0474	acMGDG(16:0/34:7-O)	acMGDG	C59H98O12	998.7	[M+NH4]+	MGDG(34:0)	MGDG(36:0)	1016.7	599.43	23	0.05	40
lipid0476	acMGDG(16:0/34:8-2O) or acMGDG(16:0/36:6)	acMGDG	C59H96O13	1012.7	[M+NH4]+	MGDG(34:0)	MGDG(36:0)	1030.7	613.48	23	0.012	40
lipid0483	acMGDG(16:0/36:8-2O)	acMGDG	C61H100O13	1040.7	[M+NH4]+	MGDG(34:0)	MGDG(36:0)	1058.7	641.44	23	0.012	40
lipid0448	acMGDG(16:3/34:6)	acMGDG	C59H94O11	978.7	[M+NH4]+	MGDG(34:0)	MGDG(36:0)	996.7	585.45	17	0.05	40
lipid0454	acMGDG(16:3/34:8-2O) or acMGDG(16:3/36:6)	acMGDG	C61H98O11	1006.7	[M+NH4]+	MGDG(34:0)	MGDG(36:0)	1024.7	613.48	23	0.1	40
lipid0489	acMGDG(16:4-O/34:8-2O) or acMGDG(16:4-O/36:6)	acMGDG	C61H96O12	1020.7	[M+NH4]+	MGDG(34:0)	MGDG(36:0)	1038.7	613.48	23	0.012	40
lipid0526	acMGDG(18:0/34:6)	acMGDG	C61H104O11	1012.8	[M+NH4]+	MGDG(34:0)	MGDG(36:0)	1030.8	585.45	23	0.05	40
lipid0528	acMGDG(18:0/34:8-2O) or acMGDG(18:0/36:6)	acMGDG	C61H100O13	1040.7	[M+NH4]+	MGDG(34:0)	MGDG(36:0)	1058.7	613.48	23	0.012	40
lipid0522	acMGDG(16:3-2O/34:8-2O) or acMGDG(16:3-2O/36:6) or acMGDG(18:1/34:8-2O) or acMGDG(18:1/36:6)	acMGDG	C63H106O11	1038.8	[M+NH4]+	MGDG(34:0)	MGDG(36:0)	1056.8	613.48	23	0.012	40
lipid0525	acMGDG(16:3-2O/36:8-2O) or acMGDG(18:1/36:8-2O)	acMGDG	C63H102O13	1066.8	[M+NH4]+	MGDG(34:0)	MGDG(36:0)	1084.8	641.44	23	0.024	40
lipid0514	acMGDG(18:2/34:6)	acMGDG	C61H100O11	1008.7	[M+NH4]+	MGDG(34:0)	MGDG(36:0)	1026.7	585.45	23	0.017	40
lipid0516	acMGDG(18:2/34:8-2O)	acMGDG	C61H96O13	1036.7	[M+NH4]+	MGDG(34:0)	MGDG(36:0)	1054.7	613.48	23	0.012	40
lipid0518	acMGDG(18:2/36:8-2O)	acMGDG	C63H100O13	1064.7	[M+NH4]+	MGDG(34:0)	MGDG(36:0)	1082.7	641.44	23	0.017	40
lipid0501	acMGDG(18:3/34:6)	acMGDG	C61H98O11	1006.7	[M+NH4]+	MGDG(34:0)	MGDG(36:0)	1024.7	585.45	23	0.024	40
lipid0503	acMGDG(18:3/34:7-O)	acMGDG	C61H96O12	1020.7	[M+NH4]+	MGDG(34:0)	MGDG(36:0)	1038.7	599.43	23	0.024	40
lipid0506	acMGDG(18:3/34:7-2O) or acMGDG(18:3/36:5)	acMGDG	C63H104O11	1036.8	[M+NH4]+	MGDG(34:0)	MGDG(36:0)	1054.8	615.5	23	0.017	40
lipid0505	acMGDG(18:3/34:8-2O) or acMGDG(18:3/36:6)	acMGDG	C63H102O11	1034.7	[M+NH4]+	MGDG(34:0)	MGDG(36:0)	1052.7	613.48	23	0.012	40
lipid0512	acMGDG(18:3/36:8-2O)	acMGDG	C63H98O13	1062.7	[M+NH4]+	MGDG(34:0)	MGDG(36:0)	1080.7	641.44	23	0.1	40
lipid0566	acMGDG(18:3-2O/34:6)	acMGDG	C61H98O13	1038.7	[M+NH4]+	MGDG(34:0)	MGDG(36:0)	1056.7	585.45	23	0.017	40
lipid0574	Arabidopside G: acMGDG(18:4-O/36:8-2O) (alternative fragmentation)	acMGDG	C63H112O13	1076.8	[M+NH4]+	MGDG(34:0)	MGDG(36:0)	1094.8	623.49	23	0.012	40
lipid0570	acMGDG(18:3-2O/34:8-2O) or acMGDG(18:3-2O/36:6)	acMGDG	C63H102O13	1066.7	[M+NH4]+	MGDG(34:0)	MGDG(36:0)	1084.7	613.48	23	0.012	40
lipid0580	acMGDG(18:3-2O/36:8-2O)	acMGDG	C63H98O15	1094.7	[M+NH4]+	MGDG(34:0)	MGDG(36:0)	1112.7	641.44	23	0.024	40
lipid0593	acMGDG(18:3-3O/34:8-2O) or acMGDG(18:3-3O/36:6)	acMGDG	C61H94O16	1082.7	[M+NH4]+	MGDG(34:0)	MGDG(36:0)	1100.7	613.48	23	0.024	40
lipid0544	acMGDG(18:3-O/34:8-2O) or acMGDG(18:3-O/36:6)	acMGDG	C63H102O12	1050.7	[M+NH4]+	MGDG(34:0)	MGDG(36:0)	1068.7	613.48	23	0.012	40
lipid0561	acMGDG(18:4-2O/34:8-2O) or acMGDG(18:4-2O/36:6)	acMGDG	C63H100O13	1064.7	[M+NH4]+	MGDG(34:0)	MGDG(36:0)	1082.7	613.48	23	0.012	40
lipid0588	acMGDG(18:4-3O/34:8-2O) or acMGDG(18:4-3O/36:6)	acMGDG	C63H100O14	1080.7	[M+NH4]+	MGDG(34:0)	MGDG(36:0)	1098.7	613.48	23	0.012	40
lipid0535	Arabidopside E: acMGDG(18:4-O/34:8-2O) or acMGDG(18:4-O/36:6)	acMGDG	C61H92O14	1048.7	[M+NH4]+	MGDG(34:0)	MGDG(36:0)	1066.7	613.48	23	0.012	40
lipid0537	acMGDG(18:4-O/36:7-O)	acMGDG	C63H98O13	1062.7	[M+NH4]+	MGDG(34:0)	MGDG(36:0)	1080.7	627.46	23	0.017	40
lipid0540	Arabidopside G: acMGDG(18:4-O/36:8-2O)	acMGDG	C63H96O14	1076.7	[M+NH4]+	MGDG(34:0)	MGDG(36:0)	1094.7	641.44	23	0.012	40
lipid0556	acMGDG(18:5-2O/34:8-2O) or acMGDG(18:5-2O/36:6)	acMGDG	C63H98O13	1062.7	[M+NH4]+	MGDG(34:0)	MGDG(36:0)	1080.7	613.48	23	0.024	40
lipid0255	Campesterol-Glc(16:0)	Acyl sterol glucosides	C50H88O7	800.7	[M+NH4]+	MGDG(34:0)	MGDG(36:0)	818.7	383.37	13	0.012	40
lipid0261	Campesterol-Glc(18:2)	Acyl sterol glucosides	C52H88O7	824.7	[M+NH4]+	MGDG(34:0)	MGDG(36:0)	842.7	383.37	13	0.012	40
lipid0258	Campesterol-Glc(18:3)	Acyl sterol glucosides	C52H86O7	822.7	[M+NH4]+	MGDG(34:0)	MGDG(36:0)	840.7	383.37	13	0.017	40
lipid0257	Sitosterol-Glc(16:0)	Acyl sterol glucosides	C51H90O7	814.7	[M+NH4]+	MGDG(34:0)	MGDG(36:0)	832.7	397.38	13	0.012	40
lipid0263	Sitosterol-Glc(18:2)	Acyl sterol glucosides	C53H90O7	838.7	[M+NH4]+	MGDG(34:0)	MGDG(36:0)	856.7	397.38	13	0.012	40
lipid0260	Sitosterol-Glc(18:3)	Acyl sterol glucosides	C53H88O7	836.7	[M+NH4]+	MGDG(34:0)	MGDG(36:0)	854.7	397.38	13	0.012	40
lipid0256	Stigmasterol-Glc(16:0)	Acyl sterol glucosides	C51H88O7	812.7	[M+NH4]+	MGDG(34:0)	MGDG(36:0)	830.7	395.37	13	0.024	40
lipid0262	Stigmasterol-Glc(18:2)	Acyl sterol glucosides	C53H88O7	836.7	[M+NH4]+	MGDG(34:0)	MGDG(36:0)	854.7	395.37	13	0.024	40
lipid0259	Stigmasterol-Glc(18:3)	Acyl sterol glucosides	C53H86O7	834.7	[M+NH4]+	MGDG(34:0)	MGDG(36:0)	852.7	395.37	13	0.024	40
lipid0164	DGDG(34:3)	DGDG(normal-chain)	C49H86O15	914.6	[M+NH4]+	DGDG(34:0)	DGDG(36:0)	932.6	591.5	16	0.012	40
lipid0163	DGDG(34:4)	DGDG(normal-chain)	C49H84O15	912.6	[M+NH4]+	DGDG(34:0)	DGDG(36:0)	930.6	589.48	16	0.012	40
lipid0162	DGDG(34:5)	DGDG(normal-chain)	C49H82O15	910.6	[M+NH4]+	DGDG(34:0)	DGDG(36:0)	928.6	587.49	16	0.012	40
lipid0161	DGDG(34:6)	DGDG(normal-chain)	C49H80O15	908.6	[M+NH4]+	DGDG(34:0)	DGDG(36:0)	926.6	585.45	16	0.012	40
lipid0170	DGDG(36:3)	DGDG(normal-chain)	C51H90O15	942.6	[M+NH4]+	DGDG(34:0)	DGDG(36:0)	960.6	619.53	16	0.012	40
lipid0169	DGDG(36:4)	DGDG(normal-chain)	C51H88O15	940.6	[M+NH4]+	DGDG(34:0)	DGDG(36:0)	958.6	617.51	16	0.012	40
lipid0168	DGDG(36:5)	DGDG(normal-chain)	C51H86O15	938.6	[M+NH4]+	DGDG(34:0)	DGDG(36:0)	956.6	615.5	16	0.012	40
lipid0167	DGDG(36:6)	DGDG(normal-chain)	C51H84O15	936.6	[M+NH4]+	DGDG(34:0)	DGDG(36:0)	954.6	613.48	16	0.012	40
lipid0639	DGDG(18:5-2O/16:0)	DGDG(oxidized acyl(s))	C49H82O17	942.6	[M+OAc]-	MGDG(34:0)	MGDG(36:0)	1001.6	255.23	30	0.027	40
lipid0354	DGDG(18:3/18:5-2O)	DGDG(oxidized acyl(s))	C51H80O17	964.5	[M+OAc]-	MGDG(34:0)	MGDG(36:0)	1023.5	277.22	30	0.027	40
lipid0389	DGDG(18:4-O/16:4-O)	DGDG(oxidized acyl(s))	C49H76O17	936.5	[M-H]-	MGDG(34:0)	MGDG(36:0)	935.5	291.2	33	0.027	40
lipid0398	Arabidopside D: DGDG(18:4-O/18:4-O)	DGDG(oxidized acyl(s))	C51H80O17	964.5	[M+OAc]-	MGDG(34:0)	MGDG(36:0)	1023.5	291.2	33	0.1	40
lipid0157	DGMG(16:0)	DGMG	C31H58O14	654.4	[M+NH4]+	DGDG(34:0)	DGDG(36:0)	672.4	331.23	16	0.012	40
lipid0159	DGMG(18:3)	DGMG	C33H56O14	676.4	[M+NH4]+	DGDG(34:0)	DGDG(36:0)	694.4	353.21	16	0.012	40
lipid0210	GIPC(42:1)-3	GIPC	C60H112O24NP	1261.7	[M+NH4]+	MGDG(34:0)	MGDG(36:0)	1279.7	664.62	40	0.012	40
lipid0212	GIPC(42:2)-3	GIPC	C60H110O24NP	1259.7	[M+NH4]+	MGDG(34:0)	MGDG(36:0)	1277.7	662.61	40	0.012	40
lipid0226	GlcCer(34:1)-2	GlcCer	C40H77O9N	715.6	[M+H]+	MGDG(34:0)	MGDG(36:0)	716.6	554.51	17	0.012	40
lipid0227	GlcCer(34:1)-3	GlcCer	C40H77O10N	731.6	[M+H]+	MGDG(34:0)	MGDG(36:0)	732.6	570.51	17	0.012	40
lipid0233	GlcCer(40:1)-3	GlcCer	C46H89O10N	815.7	[M+H]+	MGDG(34:0)	MGDG(36:0)	816.7	654.6	17	0.012	40
lipid0237	GlcCer(42:2)-3	GlcCer	C48H91O10N	841.7	[M+H]+	MGDG(34:0)	MGDG(36:0)	842.7	680.62	17	0.012	40
lipid0027	LPC(18:2)	LPC	C26H50O7PN	519.3	[M+H]+	LPC(13:0)	LPC(19:0)	520.3	184.07	28	0.012	40
lipid0026	LPC(18:3)	LPC	C26H48O7PN	517.3	[M+H]+	LPC(13:0)	LPC(19:0)	518.3	184.07	28	0.012	40
lipid0052	LPE(16:0)	LPE	C21H44O7PN	453.3	[M+H]+	LPE(14:0)	LPE(18:0)	454.3	313.27	20	0.012	40
lipid0054	LPE(18:2)	LPE	C23H44O7PN	477.3	[M+H]+	LPE(14:0)	LPE(18:0)	478.3	337.27	20	0.012	40
lipid0002	LPG(16:0)	LPG	C22H45O9P	484.3	[M+NH4]+	LPG(14:0)	LPG(18:0)	502.3	313.27	17	0.017	40
lipid0005	LPG(18:1)	LPG	C24H47O9P	510.3	[M+NH4]+	LPG(14:0)	LPG(18:0)	528.3	339.29	17	0.05	40
lipid0004	LPG(18:2)	LPG	C24H45O9P	508.3	[M+NH4]+	LPG(14:0)	LPG(18:0)	526.3	337.27	17	0.017	40
lipid0143	MGDG(34:3)	MGDG(normal-chain)	C43H76O10	752.5	[M+NH4]+	MGDG(34:0)	MGDG(36:0)	770.5	591.5	14	0.012	40
lipid0142	MGDG(34:4)	MGDG(normal-chain)	C43H74O10	750.5	[M+NH4]+	MGDG(34:0)	MGDG(36:0)	768.5	589.48	14	0.012	40
lipid0141	MGDG(34:5)	MGDG(normal-chain)	C43H72O10	748.5	[M+NH4]+	MGDG(34:0)	MGDG(36:0)	766.5	587.49	14	0.012	40
lipid0140	MGDG(34:6)	MGDG(normal-chain)	C43H70O10	746.5	[M+NH4]+	MGDG(34:0)	MGDG(36:0)	764.5	585.45	14	0.012	40
lipid0808	MGDG(35:3)	MGDG(normal-chain)	C44H78O10	766.5	[M+NH4]+	MGDG(34:0)	MGDG(36:0)	784.5	605.51	14	0.012	40
lipid0148	MGDG(36:4) or MGDG(34:6-2O)	MGDG(normal-chain)	C45H78O10	778.6	[M+NH4]+	MGDG(34:0)	MGDG(36:0)	796.6	617.51	14	0.012	40
lipid0147	MGDG(36:5) or MGDG(34:7-2O)	MGDG(normal-chain)	C45H76O10	776.5	[M+NH4]+	MGDG(34:0)	MGDG(36:0)	794.5	615.5	14	0.012	40
lipid0146	MGDG(36:6) or MGDG(34:8-2O)	MGDG(normal-chain)	C45H74O10	774.5	[M+NH4]+	MGDG(34:0)	MGDG(36:0)	792.5	613.48	14	0.012	40
lipid0316	MGDG(18:5-2O/16:3)	MGDG(oxidized acyl(s))	C43H66O12	774.5	[M+OAc]-	MGDG(34:0)	MGDG(36:0)	833.5	249.19	30	0.071	40
lipid0637	MGDG(18:3/16:3-O)	MGDG(oxidized acyl(s))	C43H70O11	762.5	[M+OAc]-	MGDG(34:0)	MGDG(36:0)	821.5	265.18	33	0.027	40
lipid0323	MGDG(18:3/16:4-O)	MGDG(oxidized acyl(s))	C43H68O11	760.5	[M+OAc]-	MGDG(34:0)	MGDG(36:0)	819.5	263.19	33	0.069	40
lipid0325	Arabidopside A: MGDG(18:4-O/16:4-O) (16:4-O as fragment)	MGDG(oxidized acyl(s))	C43H66O12	774.5	[M+OAc]-	MGDG(34:0)	MGDG(36:0)	833.5	263.19	33	0.027	40
lipid0370	MGDG(18:3-2O/16:3)	MGDG(oxidized acyl(s))	C43H70O12	778.5	[M+OAc]-	MGDG(34:0)	MGDG(36:0)	837.5	291.2	33	0.025	40
lipid0374	MGDG(18:3-2O/16:4-O) (18:4-O as fragment)	MGDG(oxidized acyl(s))	C43H68O13	792.5	[M+OAc]-	MGDG(34:0)	MGDG(36:0)	851.5	291.2	33	0.027	40
lipid0623	MGDG(18:3-O/16:3)	MGDG(oxidized acyl(s))	C43H70O11	762.5	[M+OAc]-	MGDG(34:0)	MGDG(36:0)	821.5	293.21	33	0.025	40
lipid0626	MGDG(18:3-O/18:3)	MGDG(oxidized acyl(s))	C45H74O11	790.5	[M+OAc]-	MGDG(34:0)	MGDG(36:0)	849.5	293.21	33	0.027	40
lipid0358	MGDG(18:4-O/16:3)	MGDG(oxidized acyl(s))	C43H68O11	760.5	[M-H]-	MGDG(34:0)	MGDG(36:0)	759.5	291.2	33	0.025	40
lipid0361	Arabidopside A: MGDG(18:4-O/16:4-O) (18:4-O as fragment)	MGDG(oxidized acyl(s))	C43H66O12	774.5	[M-H]-	MGDG(34:0)	MGDG(36:0)	773.5	291.2	33	0.025	40
lipid0366	MGDG(18:4-O/18:1) or MGDG(18:4-O/16:3-2O)	MGDG(oxidized acyl(s))	C45H76O11	792.5	[M-H]-	MGDG(34:0)	MGDG(36:0)	791.5	291.2	33	0.069	40
lipid0372	MGDG(18:4-O/18:3)	MGDG(oxidized acyl(s))	C45H72O11	788.5	[M+OAc]-	MGDG(34:0)	MGDG(36:0)	847.5	291.2	33	0.027	40
lipid0375	Arabidopside B: MGDG(18:4-O/18:4-O)	MGDG(oxidized acyl(s))	C45H70O12	802.5	[M+OAc]-	MGDG(34:0)	MGDG(36:0)	861.5	291.2	33	0.027	40
lipid0139	MGDG(30:5-2O)	MGDG(oxidized acyl(s))	C39H64O12	724.4	[M+NH4]+	MGDG(34:0)	MGDG(36:0)	742.4	563.39	14	0.012	40
lipid0137	MGDG(30:6-2O)	MGDG(oxidized acyl(s))	C39H62O12	722.4	[M+NH4]+	MGDG(34:0)	MGDG(36:0)	740.4	561.38	14	0.012	40
lipid0138	MGDG(30:6-O)	MGDG(oxidized acyl(s))	C39H62O11	706.4	[M+NH4]+	MGDG(34:0)	MGDG(36:0)	724.4	545.38	14	0.012	40
lipid0133	MGMG(16:0)	MGMG	C25H48O9	492.3	[M+NH4]+	MGDG(34:0)	MGDG(36:0)	510.3	331.23	14	0.017	40
lipid0132	MGMG(16:3)	MGMG	C25H42O9	486.3	[M+NH4]+	MGDG(34:0)	MGDG(36:0)	504.3	325.18	14	0.012	40
lipid0134	MGMG(16:4-O)	MGMG	C25H40O10	500.3	[M+NH4]+	MGDG(34:0)	MGDG(36:0)	518.3	339.16	14	0.012	40
lipid0135	MGMG(18:3)	MGMG	C27H46O9	514.3	[M+NH4]+	MGDG(34:0)	MGDG(36:0)	532.3	353.21	14	0.012	40
lipid0136	MGMG(18:4-O)	MGMG	C27H44O10	528.3	[M+NH4]+	MGDG(34:0)	MGDG(36:0)	546.3	367.19	14	0.017	40
lipid0126	PA(34:1)	PA	C37H71O8P	674.5	[M+NH4]+	PA(28:0)	PA(40:0)	692.5	577.52	17	0.012	40
lipid0125	PA(34:2)	PA	C37H69O8P	672.5	[M+NH4]+	PA(28:0)	PA(40:0)	690.5	575.5	17	0.012	40
lipid0124	PA(34:3)	PA	C37H67O8P	670.5	[M+NH4]+	PA(28:0)	PA(40:0)	688.5	573.49	17	0.012	40
lipid0123	PA(34:4)	PA	C37H65O8P	668.4	[M+NH4]+	PA(28:0)	PA(40:0)	686.4	571.47	17	0.012	40
lipid0131	PA(36:2)	PA	C39H73O8P	700.5	[M+NH4]+	PA(28:0)	PA(40:0)	718.5	603.53	17	0.012	40
lipid0130	PA(36:3)	PA	C39H71O8P	698.5	[M+NH4]+	PA(28:0)	PA(40:0)	716.5	601.52	17	0.012	40
lipid0129	PA(36:4)	PA	C39H69O8P	696.5	[M+NH4]+	PA(28:0)	PA(40:0)	714.5	599.5	17	0.012	40
lipid0128	PA(36:5)	PA	C39H67O8P	694.5	[M+NH4]+	PA(28:0)	PA(40:0)	712.5	597.49	17	0.012	40
lipid0127	PA(36:6)	PA	C39H65O8P	692.4	[M+NH4]+	PA(28:0)	PA(40:0)	710.4	595.47	17	0.012	40
lipid0841	PC(32:1)	PC	C40H78O8PN	731.6	[M+H]+	PC(24:0)	PC(48:2)	732.6	184.07	28	0.012	40
lipid0035	PC(34:1)	PC	C42H82O8PN	759.6	[M+H]+	PC(24:0)	PC(48:2)	760.6	184.07	28	0.012	40
lipid0034	PC(34:2)	PC	C42H80O8PN	757.6	[M+H]+	PC(24:0)	PC(48:2)	758.6	184.07	28	0.012	40
lipid0033	PC(34:3)	PC	C42H78O8PN	755.6	[M+H]+	PC(24:0)	PC(48:2)	756.6	184.07	28	0.012	40
lipid0032	PC(34:4)	PC	C42H76O8PN	753.5	[M+H]+	PC(24:0)	PC(48:2)	754.5	184.07	28	0.012	40
lipid0842	PC(34:6)	PC	C42H72O8PN	749.5	[M+H]+	PC(24:0)	PC(48:2)	750.5	184.07	28	0.012	40
lipid0040	PC(36:2)	PC	C44H84O8PN	785.6	[M+H]+	PC(24:0)	PC(48:2)	786.6	184.07	28	0.012	40
lipid0039	PC(36:3)	PC	C44H82O8PN	783.6	[M+H]+	PC(24:0)	PC(48:2)	784.6	184.07	28	0.012	40
lipid0038	PC(36:4)	PC	C44H80O8PN	781.6	[M+H]+	PC(24:0)	PC(48:2)	782.6	184.07	28	0.012	40
lipid0037	PC(36:5)	PC	C44H78O8PN	779.6	[M+H]+	PC(24:0)	PC(48:2)	780.6	184.07	28	0.012	40
lipid0036	PC(36:6)	PC	C44H76O8PN	777.5	[M+H]+	PC(24:0)	PC(48:2)	778.5	184.07	28	0.012	40
lipid0046	PC(38:2)	PC	C46H88O8PN	813.6	[M+H]+	PC(24:0)	PC(48:2)	814.6	184.07	28	0.012	40
lipid0045	PC(38:3)	PC	C46H86O8PN	811.6	[M+H]+	PC(24:0)	PC(48:2)	812.6	184.07	28	0.012	40
lipid0044	PC(38:4)	PC	C46H84O8PN	809.6	[M+H]+	PC(24:0)	PC(48:2)	810.6	184.07	28	0.012	40
lipid0043	PC(38:5)	PC	C46H82O8PN	807.6	[M+H]+	PC(24:0)	PC(48:2)	808.6	184.07	28	0.012	40
lipid0047	PC(40:5)	PC	C48H86O8PN	835.6	[M+H]+	PC(24:0)	PC(48:2)	836.6	184.07	28	0.024	40
lipid0063	PE(34:2)	PE	C39H74O8PN	715.5	[M+H]+	PE(24:0)		716.5	575.5	20	0.012	40
lipid0062	PE(34:3)	PE	C39H72O8PN	713.5	[M+H]+	PE(24:0)		714.5	573.49	20	0.012	40
lipid0061	PE(34:4)	PE	C39H70O8PN	711.5	[M+H]+	PE(24:0)		712.5	571.47	20	0.012	40
lipid0069	PE(36:2)	PE	C41H78O8PN	743.5	[M+H]+	PE(24:0)		744.5	603.53	20	0.012	40
lipid0068	PE(36:3)	PE	C41H76O8PN	741.5	[M+H]+	PE(24:0)		742.5	601.52	20	0.012	40
lipid0067	PE(36:4)	PE	C41H74O8PN	739.5	[M+H]+	PE(24:0)		740.5	599.5	20	0.012	40
lipid0066	PE(36:5)	PE	C41H72O8PN	737.5	[M+H]+	PE(24:0)		738.5	597.49	20	0.012	40
lipid0065	PE(36:6)	PE	C41H70O8PN	735.5	[M+H]+	PE(24:0)		736.5	595.47	20	0.012	40
lipid0074	PE(38:3)	PE	C43H80O8PN	769.6	[M+H]+	PE(24:0)		770.6	629.55	20	0.012	40
lipid0073	PE(38:4)	PE	C43H78O8PN	767.5	[M+H]+	PE(24:0)		768.5	627.53	20	0.012	40
lipid0072	PE(38:5)	PE	C43H76O8PN	765.5	[M+H]+	PE(24:0)		766.5	625.52	20	0.012	40
lipid0076	PE(40:2)	PE	C45H86O8PN	799.6	[M+H]+	PE(24:0)		800.6	659.6	20	0.012	40
lipid0075	PE(40:3)	PE	C45H84O8PN	797.6	[M+H]+	PE(24:0)		798.6	657.58	20	0.012	40
lipid0079	PE(42:2)	PE	C47H90O8PN	827.6	[M+H]+	PE(24:0)		828.6	687.63	20	0.012	40
lipid0078	PE(42:3)	PE	C47H88O8PN	825.6	[M+H]+	PE(24:0)		826.6	685.61	20	0.012	40
lipid0008	PG(32:0)	PG(normal-chain)	C38H75O10P	722.5	[M+NH4]+	PG(28:0)		740.5	551.5	17	0.012	40
lipid0007	PG(32:1)	PG(normal-chain)	C38H73O10P	720.5	[M+NH4]+	PG(28:0)		738.5	549.49	17	0.012	40
lipid0012	PG(34:1)	PG(normal-chain)	C40H77O10P	748.5	[M+NH4]+	PG(28:0)		766.5	577.52	17	0.012	40
lipid0011	PG(34:2)	PG(normal-chain)	C40H75O10P	746.5	[M+NH4]+	PG(28:0)		764.5	575.5	17	0.012	40
lipid0010	PG(34:3)	PG(normal-chain)	C40H73O10P	744.5	[M+NH4]+	PG(28:0)		762.5	573.49	17	0.012	40
lipid0009	PG(34:4)	PG(normal-chain)	C40H71O10P	742.5	[M+NH4]+	PG(28:0)		760.5	571.47	17	0.012	40
lipid0018	PG(36:2)	PG(normal-chain)	C42H79O10P	774.5	[M+NH4]+	PG(28:0)		792.5	603.53	17	0.012	40
lipid0017	PG(36:3)	PG(normal-chain)	C42H77O10P	772.5	[M+NH4]+	PG(28:0)		790.5	601.52	17	0.012	40
lipid0016	PG(36:4)	PG(normal-chain)	C42H75O10P	770.5	[M+NH4]+	PG(28:0)		788.5	599.5	17	0.012	40
lipid0015	PG(36:5)	PG(normal-chain)	C42H73O10P	768.5	[M+NH4]+	PG(28:0)		786.5	597.49	17	0.012	40
lipid0014	PG(36:6)	PG(normal-chain)	C42H71O10P	766.5	[M+NH4]+	PG(28:0)		784.5	595.47	17	0.012	40
lipid0353	PG(18:2/16:0-O)	PG(oxidized acyl(s))	C40H75O11P	762.5	[M-H]-	MGDG(34:0)	MGDG(36:0)	761.5	271.23	33	0.025	40
lipid0621	PG(18:3-O/16:1)	PG(oxidized acyl(s))	C40H71O11P	758.5	[M-H]-	MGDG(34:0)	MGDG(36:0)	757.5	293.21	33	0.025	40
lipid0356	PG(18:4-O/16:1)	PG(oxidized acyl(s))	C40H69O11P	756.5	[M-H]-	MGDG(34:0)	MGDG(36:0)	755.5	291.2	33	0.025	40
lipid0086	PI(34:2)	PI	C43H79O13P	834.5	[M+NH4]+	PI(34:0)	PI(36:0)	852.5	575.5	17	0.012	40
lipid0085	PI(34:3)	PI	C43H77O13P	832.5	[M+NH4]+	PI(34:0)	PI(36:0)	850.5	573.49	17	0.012	40
lipid0095	PS(34:3)	PS	C40H72O10PN	757.5	[M+H]+	PS(28:0)	PS(40:0)	758.5	573.49	17	0.012	40
lipid0116	PS(42:2)	PS	C48H90O10PN	871.6	[M+H]+	PS(28:0)	PS(40:0)	872.6	687.63	17	0.012	40
lipid0115	PS(42:3)	PS	C48H88O10PN	869.6	[M+H]+	PS(28:0)	PS(40:0)	870.6	685.61	17	0.012	40
lipid0186	SQDG(34:3)	SQDG	C43H76O12S	816.5	[M-H]-	PI(34:0)	PI(36:0)	815.5	225.01	38	0.027	40
lipid0189	SQDG(36:6)	SQDG	C45H74O12S	838.5	[M-H]-	PI(34:0)	PI(36:0)	837.5	225.01	38	0.027	40
lipid0248	Campesterol-Glc	Sterol glucosides	C34H58O6	562.5	[M+NH4]+	MGDG(34:0)	MGDG(36:0)	580.5	383.37	14	0.012	40
lipid0250	Sitosterol-Glc	Sterol glucosides	C35H60O6	576.5	[M+NH4]+	MGDG(34:0)	MGDG(36:0)	594.5	397.38	14	0.012	40
lipid0249	Stigmasterol-Glc	Sterol glucosides	C35H58O6	574.5	[M+NH4]+	MGDG(34:0)	MGDG(36:0)	592.5	395.37	14	0.012	40
lipid0305	TeGDG(34:6)	Tr/TeGDG	C61H100O25	1232.7	[M+NH4]+	MGDG(34:0)	MGDG(36:0)	1250.7	585.45	20	0.1	40
lipid0294	TrGDG(34:6)	Tr/TeGDG	C55H90O20	1070.6	[M+NH4]+	MGDG(34:0)	MGDG(36:0)	1088.6	585.45	20	0.017	40
lipid0298	TrGDG(36:6)	Tr/TeGDG	C57H94O20	1098.7	[M+NH4]+	MGDG(34:0)	MGDG(36:0)	1116.7	613.48	20	0.017	40
