# Supplementary material for: An efficient modified method for plant leaf lipid extraction results in improved recovery of phosphatidic acid
Source: Plant Methods. 2018 Feb 13;14:14. doi: 10.1186/s13007-018-0282-y (PMC5812192; doi:10.1186/s13007-018-0282-y)
Supplement: Supplementary file 3 — Additional file 3. Internal standards used in sorghum lipid profiling. [file 13007_2018_282_MOESM3_ESM.xlsx]

## Sheet: Table S3-Sorghum int stand
Table S3. Internal standards used in sorghum lipid profiling
Internal standard	Internal standard (with fatty acids specified)	Formula of uncharged compound	Amount added (nmol) per 0.2 mg dry leaf tissue	Adduct	Mode	Scan	Intact ion m/z
DGDG(34:0)	DGDG(18:0/16:0)	C49H92O15	0.44 or 0.36	[M+NH4]+	positive	NL 341.1	938.6
DGDG(36:0)	DGDG(18:0/18:0)	C51H96O15	1.48 or 0.95	[M+NH4]+	positive	NL 341.1	966.6
LPA(14:0)	LPA(14:0)	C17H35O7P	0.15	-	-	-	not monitored
LPA(18:0)	LPA(18:0)	C21H43O7P	0.15	-	-	-	not monitored
LPC(13:0)	LPC(13:0)	C21H44O7PN	0.3	[M+H]+	positive	Prec 184.1	454.3
LPC(19:0)	LPC(19:0)	C27H56O7PN	0.3	[M+H]+	positive	Prec 184.1	538.3
LPE(14:0)	LPE(14:0)	C19H40O7PN	0.15	[M+H]+	positive	NL 141.0	426.3
LPE(18:0)	LPE(18:0)	C23H48O7PN	0.15	[M+H]+	positive	NL 141.0	482.3
LPG(14:0)	LPE(14:0)	C20H41O9P	0.15	[M-H]-	negative	Prec 152.9	455.3
LPG(18:0)	LPE(18:0)	C24H49O9P	0.15	[M-H]-	negative	Prec 152.9	511.3
MGDG(34:0)	MGDG(18:0/16:0)	C43H82O10	1.67 or 1.51	[M+NH4]+	positive	NL 179.1	776.5
"	"	"	"	[M+NH4]+	positive	NL 197.1	776.5
"	"	"	"	[M+OAc]-	negative	Pre 283.2	817.5
MGDG(36:0)	MGDG(18:0/18:0)	C45H86O10	1.41 or 1.30	[M+NH4]+	positive	NL 179.1	804.5
PA(28:0)	PA(14:0/14:0)	C31H61O8P	0.15	[M+NH4]+	positive	NL 115.0	610.5
PA(40:0)	PA(20:0/20:0), where 20:0 is phytanoyl	C43H85O8P	0.15	[M+NH4]+	positive	NL 115.0	778.7
PC(24:0)	PC(12:0/12:0)	C32H64O8PN	0.3	[M+H]+	positive	Prec 184.1	622.4
PC(48:2)	PC(24:1/24:1)	C56H108O8PN	0.3	[M+H]+	positive	Prec 184.1	954.9
PE(24:0)	PE(12:0/12:0)	C29H58O8PN	0.15	[M+H]+	positive	NL 141.0	580.5
PE(40:0)	PE(20:0/20:0), where 20:0 is phytanoyl	C45H90O8PN	0.15	[M+H]+	positive	NL 141.0	804.6
PG(28:0)	PG(14:0/14:0)	C34H67O10P	0.15	[M+NH4]+	positive	NL 189.0	684.5
PG(40:0)	PG(20:0/20:0), where 20:0 is phytanoyl	C46H91O10P	0.15	[M+NH4]+	positive	NL 189.0	852.7
PI(34:0)	PI(16:0/18:0)	C43H83O13P	0.1435	[M+NH4]+	positive	NL 277.0	856.7
PI(36:0)	PI(18:0/18:0)	C45H87O13P	0.0525	[M+NH4]+	positive	NL 277.0	884.7
PS(28:0)	PS(14:0/14:0)	C34H66O10PN	0.1	[M+H]+	positive	NL 185.0	680.6
PS(40:0)	PS(20:0/20:0), where 20:0 is phytanoyl	C46H90O10PN	0.1	[M+H]+	positive	NL 185.0	848.8
TAG(51:3)	TAG(17:1/17:1/17:1)	C54H98O6	1.55	[M+NH4]+	positive	NL 285.3	860.9
