# Supplementary material for: An efficient modified method for plant leaf lipid extraction results in improved recovery of phosphatidic acid
Source: Plant Methods. 2018 Feb 13;14:14. doi: 10.1186/s13007-018-0282-y (PMC5812192; doi:10.1186/s13007-018-0282-y)
Supplement: Supplementary file 4 — Additional file 4. Sorghum leaf lipid experimental parameters. Sorghum lipids were analyzed by precursor and neutral loss scanning on an Applied Biosytems 4000 QTRAP mass spectrometer. [file 13007_2018_282_MOESM4_ESM.xlsx]

## Sheet: Table S4-Sorghum analyt param
Table S4. Sorghum leaf lipid experimental parameters. Sorghum lipids were analyzed by precursor and neutral loss scanning on an Applied Biosytems 4000 QTRAP mass spectrometer.
Lipid name	Lipid category	Formula	Mass (neutral)	MS polarity in analysis	Scan mode	Prec or NL mass	Cycles	Declustering potential	Entrance potential	Collision energy	Exit potential	Internal standard 1	Internal standard 2	Internal standard in a separate spectrum?	If in a separate spectrum, what was internal standard scan?
acMGDG(16:0/18:3/18:3)	acylated MGDG	C61H104O11	1030.8	pos	Prec	613	1200	90	10	45	18	MGDG(18:0/16:0)		x	NL 179.1
Campesterol-Glc	sterol glycosides	C34H58O6	580.4	pos	NL	197.09	180	65	10	21	10	PG(20:0/20:0), where 20:0 is phytanoyl		x	NL 189.0
Campesterol-Glc(16:0)	acyl steryl glycosides	C50H88O7	818.7	pos	NL	435.32	804	100	10	30	14	PG(20:0/20:0), where 20:0 is phytanoyl		x	NL 189.0
Campesterol-Glc(18:2)	acyl steryl glycosides	C52H88O7	842.7	pos	NL	459.3	800	75	10	50	5	PG(20:0/20:0), where 20:0 is phytanoyl		x	NL 189.0
DAG(34:2)	DAG	C37H68O5	610.5	pos	NL	273.2	122	100	10	35	12	TAG(17:1/17:1/17:1)		x	NL 285.3
DAG(34:3)	DAG	C37H66O5	608.5	pos	NL	273.2	122	100	10	35	12	TAG(17:1/17:1/17:1)		x	NL 285.3
DAG(36:5)	DAG	C39H66O5	632.5	pos	NL	295.2	122	100	10	35	12	TAG(17:1/17:1/17:1)		x	NL 285.3
DAG(36:6)	DAG	C39H64O5	630.5	pos	NL	295.2	122	100	10	35	12	TAG(17:1/17:1/17:1)		x	NL 285.3
DGDG(18:3-2O/18:3)	oxidized galactolipids	C51H84O17	1027.6	neg	Prec	291.2	400	-100	-10	-45	-20	MGDG(18:0/16:0)		x	NL 179.1
DGDG(34:1)	DGDG(normal)	C49H90O15	936.6	pos	NL	341.11	40	90	10	24	23	DGDG(18:0/16:0)	DGDG(18:0/18:0)
DGDG(34:2)	DGDG(normal)	C49H88O15	934.6	pos	NL	341.11	40	90	10	24	23	DGDG(18:0/16:0)	DGDG(18:0/18:0)
DGDG(34:3)	DGDG(normal)	C49H86O15	932.6	pos	NL	341.11	60	90	10	24	23	DGDG(18:0/16:0)	DGDG(18:0/18:0)
DGDG(34:4)	DGDG(normal)	C49H84O15	930.6	pos	NL	341.11	40	90	10	24	23	DGDG(18:0/16:0)	DGDG(18:0/18:0)
DGDG(36:3)	DGDG(normal)	C51H90O15	960.6	pos	NL	341.11	60	90	10	24	23	DGDG(18:0/16:0)	DGDG(18:0/18:0)
DGDG(36:4)	DGDG(normal)	C51H88O15	958.6	pos	NL	341.11	60	90	10	24	23	DGDG(18:0/16:0)	DGDG(18:0/18:0)
DGDG(36:5)	DGDG(normal)	C51H86O15	956.6	pos	NL	341.11	60	90	10	24	23	DGDG(18:0/16:0)	DGDG(18:0/18:0)
DGDG(36:6)	DGDG(normal)	C51H84O15	954.6	pos	NL	341.11	60	90	10	24	23	DGDG(18:0/16:0)	DGDG(18:0/18:0)
DGDG(38:6)	DGDG(normal)	C53H88O15	982.6	pos	NL	341.11	40	90	10	24	23	DGDG(18:0/16:0)	DGDG(18:0/18:0)
HexCer(36:1)-3	HexCer	C42H81O10N	760.6	pos	NL	162	100	100	10	25	15	MGDG(18:0/16:0)		x	NL 179.1
HexCer(38:1)-2	HexCer	C44H85O9N	772.6	pos	NL	162	100	100	10	25	15	MGDG(18:0/16:0)		x	NL 179.1
HexCer(38:1)-3	HexCer	C44H85O10N	788.6	pos	NL	162	100	100	10	25	15	MGDG(18:0/16:0)		x	NL 179.1
HexCer(40:1)-3	HexCer	C46H89O10N	816.7	pos	NL	162	100	100	10	25	15	MGDG(18:0/16:0)		x	NL 179.1
HexCer(42:0)-2	HexCer	C48H95O9N	830.7	pos	NL	162	100	100	10	25	15	MGDG(18:0/16:0)		x	NL 179.1
HexCer(42:1)-3	HexCer	C48H93O10N	844.7	pos	NL	162	100	100	10	25	15	MGDG(18:0/16:0)		x	NL 179.1
HexCer(42:2)-3	HexCer	C48H91O10N	842.7	pos	NL	162	100	100	10	25	15	MGDG(18:0/16:0)		x	NL 179.1
HexCer(44:0)-2	HexCer	C50H99O9N	858.7	pos	NL	162	100	100	10	25	15	MGDG(18:0/16:0)		x	NL 179.1
HexCer(44:1)-3	HexCer	C50H97O10N	872.7	pos	NL	162	100	100	10	25	15	MGDG(18:0/16:0)		x	NL 179.1
HexCer(44:2)-3	HexCer	C50H95O10N	870.7	pos	NL	162	100	100	10	25	15	MGDG(18:0/16:0)		x	NL 179.1
LPC(16:0)	LPC	C24H50O7PN	496.3	pos	Prec	184.07	21	100	10	40	14	LPC(13:0)	LPC(19:0)
LPC(18:2)	LPC	C26H50O7PN	520.3	pos	Prec	184.07	21	100	10	40	14	LPC(13:0)	LPC(19:0)
LPE(16:0)	LPE	C21H44O7PN	454.3	pos	NL	141.02	53	100	10	28	11	LPE(14:0)	LPE(18:0)
LPE(18:2)	LPE	C23H44O7PN	478.3	pos	NL	141.02	53	100	10	28	11	LPE(14:0)	LPE(18:0)
MGDG(18:3-2O/18:3)	oxidized galactolipids	C45H74O12	865.5	neg	Prec	291.2	400	-100	-10	-45	-20	MGDG(18:0/16:0)		x	NL 179.1
MGDG(18:3-O/18:3)	oxidized galactolipids	C45H74O11	789.5	neg	Prec	293.2	400	-100	-10	-45	-20	MGDG(18:0/16:0)		x	NL 179.1
MGDG(34:3)	MGDG(normal)	C43H76O10	770.5	pos	NL	179.06	40	90	10	21	23	MGDG(18:0/16:0)	MGDG(18:0/18:0)
MGDG(34:4)	MGDG(normal)	C43H74O10	768.5	pos	NL	179.06	40	90	10	21	23	MGDG(18:0/16:0)	MGDG(18:0/18:0)
MGDG(34:5)	MGDG(normal)	C43H72O10	766.5	pos	NL	179.06	40	90	10	21	23	MGDG(18:0/16:0)	MGDG(18:0/18:0)
MGDG(34:6)	MGDG(normal)	C43H70O10	764.5	pos	NL	179.06	40	90	10	21	23	MGDG(18:0/16:0)	MGDG(18:0/18:0)
MGDG(36:3)	MGDG(normal)	C45H80O10	798.6	pos	NL	179.06	40	90	10	21	23	MGDG(18:0/16:0)	MGDG(18:0/18:0)
MGDG(36:4)	MGDG(normal)	C45H78O10	796.6	pos	NL	179.06	40	90	10	21	23	MGDG(18:0/16:0)	MGDG(18:0/18:0)
MGDG(36:6)	MGDG(normal)	C45H74O10	792.5	pos	NL	179.06	40	90	10	21	23	MGDG(18:0/16:0)	MGDG(18:0/18:0)
MGDG(38:4)	MGDG(normal)	C47H82O10	824.6	pos	NL	179.06	40	90	10	21	23	MGDG(18:0/16:0)	MGDG(18:0/18:0)
MGDG(38:5)	MGDG(normal)	C47H80O10	822.6	pos	NL	179.06	40	90	10	21	23	MGDG(18:0/16:0)	MGDG(18:0/18:0)
MGDG(38:6)	MGDG(normal)	C47H78O10	820.6	pos	NL	179.06	40	90	10	21	23	MGDG(18:0/16:0)	MGDG(18:0/18:0)
NAPE(18:2/34:2)	NAPE	C57H104O9PN	995.7	pos	NL	420.27	1200	60	10	45	15	MGDG(18:0/16:0)		x	NL 179.1
NAPE(18:2/34:3)	NAPE	C57H102O9PN	993.7	pos	NL	420.27	1200	60	10	45	15	MGDG(18:0/16:0)		x	NL 179.1
PA(34:2)	PA	C37H69O8P	690.5	pos	NL	115	57	100	10	25	14	PA(14:0/14:0)	PA(20:0/20:0), where 20:0 is phytanoyl
PA(34:3)	PA	C37H67O8P	688.5	pos	NL	115	57	100	10	25	14	PA(14:0/14:0)	PA(20:0/20:0), where 20:0 is phytanoyl
PA(36:4)	PA	C39H69O8P	714.5	pos	NL	115	57	100	10	25	14	PA(14:0/14:0)	PA(20:0/20:0), where 20:0 is phytanoyl
PA(36:5)	PA	C39H67O8P	712.5	pos	NL	115	57	100	10	25	14	PA(14:0/14:0)	PA(20:0/20:0), where 20:0 is phytanoyl
PC(32:0)	PC	C40H80O8PN	734.6	pos	Prec	184.07	17	100	10	40	14	PC(12:0/12:0)	PC(24:1/24:1)
PC(34:1)	PC	C42H82O8PN	760.6	pos	Prec	184.07	21	100	10	40	14	PC(12:0/12:0)	PC(24:1/24:1)
PC(34:2)	PC	C42H80O8PN	758.6	pos	Prec	184.07	21	100	10	40	14	PC(12:0/12:0)	PC(24:1/24:1)
PC(34:3)	PC	C42H78O8PN	756.5	pos	Prec	184.07	21	100	10	40	14	PC(12:0/12:0)	PC(24:1/24:1)
PC(34:4)	PC	C42H76O8PN	754.5	pos	Prec	184.07	17	100	10	40	14	PC(12:0/12:0)	PC(24:1/24:1)
PC(36:1)	PC	C44H86O8PN	788.6	pos	Prec	184.07	17	100	10	40	14	PC(12:0/12:0)	PC(24:1/24:1)
PC(36:2)	PC	C44H84O8PN	786.6	pos	Prec	184.07	21	100	10	40	14	PC(12:0/12:0)	PC(24:1/24:1)
PC(36:3)	PC	C44H82O8PN	784.6	pos	Prec	184.07	21	100	10	40	14	PC(12:0/12:0)	PC(24:1/24:1)
PC(36:4)	PC	C44H80O8PN	782.6	pos	Prec	184.07	21	100	10	40	14	PC(12:0/12:0)	PC(24:1/24:1)
PC(36:5)	PC	C44H78O8PN	780.5	pos	Prec	184.07	21	100	10	40	14	PC(12:0/12:0)	PC(24:1/24:1)
PC(36:6)	PC	C44H76O8PN	778.5	pos	Prec	184.07	21	100	10	40	14	PC(12:0/12:0)	PC(24:1/24:1)
PC(38:2)	PC	C46H88O8PN	814.6	pos	Prec	184.07	17	100	10	40	14	PC(12:0/12:0)	PC(24:1/24:1)
PC(38:3)	PC	C46H86O8PN	812.6	pos	Prec	184.07	17	100	10	40	14	PC(12:0/12:0)	PC(24:1/24:1)
PC(38:4)	PC	C46H84O8PN	810.6	pos	Prec	184.07	17	100	10	40	14	PC(12:0/12:0)	PC(24:1/24:1)
PC(40:2)	PC	C48H92O8PN	842.7	pos	Prec	184.07	17	100	10	40	14	PC(12:0/12:0)	PC(24:1/24:1)
PE(34:1)	PE	C39H76O8PN	718.5	pos	NL	141.02	53	100	10	28	11	PE(12:0/12:0)	PE(20:0/20:0), where 20:0 is phytanoyl
PE(34:2)	PE	C39H74O8PN	716.5	pos	NL	141.02	53	100	10	28	11	PE(12:0/12:0)	PE(20:0/20:0), where 20:0 is phytanoyl
PE(34:3)	PE	C39H72O8PN	714.5	pos	NL	141.02	53	100	10	28	11	PE(12:0/12:0)	PE(20:0/20:0), where 20:0 is phytanoyl
PE(36:3)	PE	C41H76O8PN	742.5	pos	NL	141.02	53	100	10	28	11	PE(12:0/12:0)	PE(20:0/20:0), where 20:0 is phytanoyl
PE(36:4)	PE	C41H74O8PN	740.5	pos	NL	141.02	53	100	10	28	11	PE(12:0/12:0)	PE(20:0/20:0), where 20:0 is phytanoyl
PE(36:5)	PE	C41H72O8PN	738.5	pos	NL	141.02	53	100	10	28	11	PE(12:0/12:0)	PE(20:0/20:0), where 20:0 is phytanoyl
PE(36:6)	PE	C41H70O8PN	736.5	pos	NL	141.02	53	100	10	28	11	PE(12:0/12:0)	PE(20:0/20:0), where 20:0 is phytanoyl
PE(42:2)	PE	C47H90O8PN	828.6	pos	NL	141.02	53	100	10	28	11	PE(12:0/12:0)	PE(20:0/20:0), where 20:0 is phytanoyl
PE(42:3)	PE	C47H88O8PN	826.6	pos	NL	141.02	53	100	10	28	11	PE(12:0/12:0)	PE(20:0/20:0), where 20:0 is phytanoyl
PG(32:0)	PG	C38H75O10P	740.5	pos	NL	189	55	100	10	20	14	PG(14:0/14:0)	PG(20:0/20:0), where 20:0 is phytanoyl
PG(32:1)	PG	C38H73O10P	738.5	pos	NL	189	55	100	10	20	14	PG(14:0/14:0)	PG(20:0/20:0), where 20:0 is phytanoyl
PG(32:2)	PG	C38H71O10P	736.5	pos	NL	189	55	100	10	20	14	PG(14:0/14:0)	PG(20:0/20:0), where 20:0 is phytanoyl
PG(34:0)	PG	C40H79O10P	768.5	pos	NL	189	50	100	10	20	14	PG(14:0/14:0)	PG(20:0/20:0), where 20:0 is phytanoyl
PG(34:1)	PG	C40H77O10P	766.5	pos	NL	189	50	100	10	20	14	PG(14:0/14:0)	PG(20:0/20:0), where 20:0 is phytanoyl
PG(34:2)	PG	C40H75O10P	764.5	pos	NL	189	50	100	10	20	14	PG(14:0/14:0)	PG(20:0/20:0), where 20:0 is phytanoyl
PG(34:3)	PG	C40H73O10P	762.5	pos	NL	189	55	100	10	20	14	PG(14:0/14:0)	PG(20:0/20:0), where 20:0 is phytanoyl
PG(34:4)	PG	C40H71O10P	760.5	pos	NL	189	55	100	10	20	14	PG(14:0/14:0)	PG(20:0/20:0), where 20:0 is phytanoyl
PG(36:3)	PG	C42H77O10P	790.5	pos	NL	189	50	100	10	20	14	PG(14:0/14:0)	PG(20:0/20:0), where 20:0 is phytanoyl
PG(36:4)	PG	C42H75O10P	788.5	pos	NL	189	50	100	10	20	14	PG(14:0/14:0)	PG(20:0/20:0), where 20:0 is phytanoyl
PG(36:5)	PG	C42H73O10P	786.5	pos	NL	189	50	100	10	20	14	PG(14:0/14:0)	PG(20:0/20:0), where 20:0 is phytanoyl
PI(34:2)	PI	C43H79O13P	852.5	pos	NL	277	90	100	10	25	14	PI(18:0/18:0)
PI(34:3)	PI	C43H77O13P	850.5	pos	NL	277	90	100	10	25	14	PI(18:0/18:0)
PI(36:2)	PI	C45H83O13P	880.6	pos	NL	277	100	100	10	25	14	PI(16:0/18:0)	PI(18:0/18:0)
PI(36:3)	PI	C45H81O13P	878.5	pos	NL	277	100	100	10	25	14	PI(16:0/18:0)	PI(18:0/18:0)
PI(36:4)	PI	C45H79O13P	876.5	pos	NL	277	100	100	10	25	14	PI(16:0/18:0)	PI(18:0/18:0)
PI(36:5)	PI	C45H77O13P	874.5	pos	NL	277	100	100	10	25	14	PI(16:0/18:0)	PI(18:0/18:0)
PI(36:6)	PI	C45H75O13P	872.5	pos	NL	277	100	100	10	25	14	PI(16:0/18:0)	PI(18:0/18:0)
PS(34:2)	PS	C40H74O10PN	760.5	pos	NL	185	106	100	10	26	14	PS(14:0/14:0)	PS(20:0/20:0), where 20:0 is phytanoyl
PS(34:3)	PS	C40H72O10PN	758.5	pos	NL	185	60	100	10	25	14	PS(14:0/14:0)	PS(20:0/20:0), where 20:0 is phytanoyl
PS(36:5)	PS	C42H72O10PN	782.5	pos	NL	185	60	100	10	25	14	PS(14:0/14:0)	PS(20:0/20:0), where 20:0 is phytanoyl
PS(40:2)	PS	C46H86O10PN	844.6	pos	NL	185	60	100	10	25	14	PS(14:0/14:0)	PS(20:0/20:0), where 20:0 is phytanoyl
PS(40:3)	PS	C46H84O10PN	842.6	pos	NL	185	60	100	10	25	14	PS(14:0/14:0)	PS(20:0/20:0), where 20:0 is phytanoyl
PS(42:2)	PS	C48H90O10PN	872.6	pos	NL	185	60	100	10	25	14	PS(14:0/14:0)	PS(20:0/20:0), where 20:0 is phytanoyl
PS(42:3)	PS	C48H88O10PN	870.6	pos	NL	185	60	100	10	25	14	PS(14:0/14:0)	PS(20:0/20:0), where 20:0 is phytanoyl
Sitosterol-Glc	sterol glycosides	C35H60O6	594.4	pos	NL	197.09	180	65	10	21	10	MGDG(18:0/16:0)
Sitosterol-Glc(16:0)	acyl steryl glycosides	C51H90O7	832.7	pos	NL	435.32	804	100	10	30	14	PG(20:0/20:0), where 20:0 is phytanoyl		x	NL 189.0
Sitosterol-Glc(18:2)	acyl steryl glycosides	C53H90O7	856.7	pos	NL	459.3	800	75	10	50	5	PG(20:0/20:0), where 20:0 is phytanoyl		x	NL 189.0
SQDG(32:0)	SQDG	C41H78O12S	812.5	pos	NL	261.1	150	100	10	33	14	MGDG(18:0/16:0)		x	NL 179.1
SQDG(34:3)	SQDG	C43H76O12S	834.5	pos	NL	261.1	150	100	10	33	14	MGDG(18:0/16:0)		x	NL 179.1
SQDG(36:5)	SQDG	C45H76O12S	839.5	neg	Prec	225	400	-160	-10	-57	-14	LPG(18:0)		x	Prec 152.9
SQDG(36:6)	SQDG	C45H74O12S	837.5	neg	Prec	225	400	-160	-10	-57	-14	LPG(18:0)		x	Prec 152.9
Stigmasterol-Glc	sterol glycosides	C35H58O6	592.4	pos	NL	197.09	180	65	10	21	10	PG(20:0/20:0), where 20:0 is phytanoyl		x	NL 189.0
Stigmasterol-Glc(16:0)	acyl steryl glycosides	C51H88O7	830.7	pos	NL	435.32	804	100	10	30	14	PG(20:0/20:0), where 20:0 is phytanoyl		x	NL 189.0
Stigmasterol-Glc(18:2)	acyl steryl glycosides	C53H88O7	854.7	pos	NL	459.3	800	75	10	50	5	PG(20:0/20:0), where 20:0 is phytanoyl		x	NL 189.0
TAG(16:0/36:4)	TAG	C55H98O6	872.7	pos	NL	273.2	122	100	10	35	12	TAG(17:1/17:1/17:1)		x	NL 285.3
TAG(16:0/36:5)	TAG	C55H96O6	870.7	pos	NL	273.2	122	100	10	35	12	TAG(17:1/17:1/17:1)		x	NL 285.3
TAG(16:0/36:6)	TAG	C55H94O6	868.7	pos	NL	273.2	122	100	10	35	12	TAG(17:1/17:1/17:1)		x	NL 285.3
TAG(18:2/34:2)	TAG	C55H98O6	872.7	pos	NL	297.2	40	100	10	30	15	TAG(17:1/17:1/17:1)		x	NL 285.3
TAG(18:2/36:5)	TAG	C57H96O6	894.7	pos	NL	297.2	40	100	10	30	15	TAG(17:1/17:1/17:1)		x	NL 285.3
TAG(18:2/36:6)	TAG	C57H94O6	892.7	pos	NL	297.2	40	100	10	30	15	TAG(17:1/17:1/17:1)		x	NL 285.3
TAG(18:3/36:4)	TAG	C57H96O6	894.7	pos	NL	295.2	122	100	10	35	12	TAG(17:1/17:1/17:1)		x	NL 285.3
TAG(18:3/36:5)	TAG	C57H94O6	892.7	pos	NL	295.2	122	100	10	35	12	TAG(17:1/17:1/17:1)		x	NL 285.3
TAG(18:3/36:6)	TAG	C57H92O6	890.7	pos	NL	295.2	122	100	10	35	12	TAG(17:1/17:1/17:1)		x	NL 285.3
