# Supplementary material for: An efficient modified method for plant leaf lipid extraction results in improved recovery of phosphatidic acid
Source: Plant Methods. 2018 Feb 13;14:14. doi: 10.1186/s13007-018-0282-y (PMC5812192; doi:10.1186/s13007-018-0282-y)
Supplement: Supplementary file 5 — Additional file 5. Arabidopsis thaliana leaf lipid experimental data from four extraction methods. [file 13007_2018_282_MOESM5_ESM.xlsx]

## Sheet: Table S5-At lipid amts
Table S5. Arabidopsis thaliana leaf lipid experimental data from four extraction methods. The totals in each lipid category begin in row 166.
Lipid number	Lipid name	CoV on quality control samples	Ryu and Wang method 1	Ryu and Wang method 2	Ryu and Wang method 3	Ryu and Wang method 4	Average - Ryu and Wang method	Standard deviation	single-extraction with water 1	single-extraction with water 2	single-extraction with water 3	single-extraction with water 4	single-extraction with water 5	Average - single-extraction with water	Standard deviation	single-extraction with ammonium acetate in water 1	single-extraction with ammonium acetate in water 2	single-extraction with ammonium acetate in water 3	single-extraction with ammonium acetate in water 4	single-extraction with ammonium acetate in water 5	Average - One step with ammonium acetate	Standard deviation	single-extraction with acetic acid in water 1	single-extraction with acetic acid in water 2	single-extraction with acetic acid in water 3	single-extraction with acetic acid in water 4	single-extraction with acetic acid in water 5	Average - One step with acetic acid	Standard deviation
lipid0473	acMGDG(16:0/34:6)	0.0733317	3.18684	2.70939	3.93509	4.36334	3.54867	0.741242	2.99638	2.77615	3.00054	2.30676	2.31953	2.67987	0.346891	2.88354	2.16604	2.42663	1.78077	1.89844	2.23108	0.442042	2.94748	2.93248	2.83208	3.16264	2.17041	2.80902	0.376768
lipid0474	acMGDG(16:0/34:7-O)	0.127019	2.17132	2.51908	2.95482	2.52078	2.5415	0.320831	0.930951	0.793211	0.861473	0.826766	0.648917	0.812264	0.104599	1.13126	0.898599	0.858015	0.671947	0.964437	0.904851	0.166799	0.868568	0.986054	0.927842	0.934326	0.869982	0.917354	0.0493507
lipid0476	acMGDG(16:0/34:8-2O) or acMGDG(16:0/36:6)	0.144391	27.3139	41.3205	46.8965	49.2034	41.1836	9.82073	42.3704	27.9866	38.6856	37.0666	36.9047	36.6028	5.29501	30.5622	38.6917	36.5065	19.0295	34.5749	31.873	7.77717	32.2089	43.2358	35.2719	29.8297	38.3908	35.7874	5.26363
lipid0483	acMGDG(16:0/36:8-2O)	0.067882	5.41867	7.73915	8.69544	9.9102	7.94086	1.90174	7.32938	4.62676	6.31561	6.49289	6.27606	6.20814	0.981731	4.98309	6.73556	6.04951	2.86321	5.92342	5.31096	1.50408	5.65502	7.35024	5.83211	5.04752	6.7342	6.12382	0.913776
lipid0448	acMGDG(16:3/34:6)	0.0626482	2.0491	2.03587	2.87697	2.34497	2.32673	0.393608	1.93635	2.11971	2.11263	1.58653	1.83738	1.91852	0.220951	2.31371	1.43253	1.77851	1.82022	1.5263	1.77426	0.343293	2.12468	2.06712	1.97433	2.40883	1.67349	2.04969	0.265571
lipid0454	acMGDG(16:3/34:8-2O) or acMGDG(16:3/36:6)	0.0584408	3.7709	3.49384	5.6099	4.85987	4.43363	0.981107	5.24829	4.94309	5.16459	4.42078	4.08462	4.77227	0.501523	6.05371	4.46372	4.89316	4.40614	4.65941	4.89523	0.675113	4.85009	5.36912	4.90232	4.51922	4.30879	4.78991	0.405121
lipid0489	acMGDG(16:4-O/34:8-2O) or acMGDG(16:4-O/36:6)	0.12259	2.87793	4.90067	5.5877	5.6448	4.75278	1.29483	5.58336	3.33909	5.29246	4.67093	4.57026	4.69122	0.866125	4.35034	5.64039	5.56053	3.32684	5.6961	4.91484	1.04811	3.77621	5.64186	4.28515	3.49904	4.75745	4.39194	0.849072
lipid0526	acMGDG(18:0/34:6)	0.18942	2.19674	2.55336	2.33299	2.3476	2.35767	0.147087	1.11249	0.83866	1.05436	1.04805	0.906448	0.992001	0.114434	1.14038	1.48862	1.18407	0.892859	1.15878	1.17294	0.211828	1.01317	1.23598	1.09044	1.0763	1.08611	1.1004	0.0819684
lipid0528	acMGDG(18:0/34:8-2O) or acMGDG(18:0/36:6)	0.157273	3.82257	5.16151	5.89868	6.07448	5.23931	1.02396	4.26801	2.99434	4.13435	3.6332	3.60129	3.72624	0.504979	3.58782	4.60024	4.13744	2.68886	4.10631	3.82414	0.728836	3.53526	4.42145	3.52906	3.51386	4.09364	3.81865	0.417149
lipid0522	acMGDG(16:3-2O/34:8-2O) or acMGDG(16:3-2O/36:6) or acMGDG(18:1/34:8-2O) or acMGDG(18:1/36:6)	0.0721937	4.61074	7.70515	9.34478	9.11562	7.69407	2.17966	11.3807	7.81639	8.78289	9.31076	9.43572	9.34529	1.30442	8.85543	9.99599	10.4356	6.65273	10.1605	9.22005	1.55629	8.53335	10.5452	8.81638	9.16435	10.4711	9.50608	0.942036
lipid0525	acMGDG(16:3-2O/36:8-2O) or acMGDG(18:1/36:8-2O)	0.131008	1.20859	1.63316	1.87864	2.03968	1.69002	0.361869	1.67008	1.10216	1.30275	1.32782	1.37712	1.35599	0.204423	1.45194	1.58866	1.53434	0.95686	1.59897	1.42615	0.268737	1.41317	1.57389	1.4136	1.3293	1.58185	1.46236	0.11093
lipid0514	acMGDG(18:2/34:6)	0.0972027	2.37262	2.10778	2.33679	2.12797	2.23629	0.137759	1.20472	1.38099	1.25306	0.947169	1.12122	1.18143	0.161245	1.40471	0.997865	1.05138	1.09885	0.856648	1.08189	0.202006	1.27233	1.2689	1.44622	1.52235	1.07064	1.31609	0.175973
lipid0516	acMGDG(18:2/34:8-2O)	0.0397517	6.19561	9.20713	11.1611	10.7199	9.32094	2.24529	10.6723	9.50191	10.9736	10.0407	9.28506	10.0947	0.727317	9.4487	8.91799	9.93784	6.24878	8.72051	8.65476	1.42645	9.85112	11.6818	10.039	9.35148	9.71059	10.1268	0.904999
lipid0518	acMGDG(18:2/36:8-2O)	0.122575	1.46735	1.58431	2.06697	2.01292	1.78289	0.301446	1.78599	1.40907	1.49435	1.48374	1.34773	1.50418	0.168415	1.52667	1.61657	1.6427	1.21339	1.55266	1.5104	0.172511	1.54334	1.71481	1.56766	1.42472	1.55499	1.5611	0.103226
lipid0501	acMGDG(18:3/34:6)	0.0598298	6.01165	4.64468	8.40407	6.41647	6.36922	1.554	7.90343	8.8168	8.407	6.31513	7.10739	7.70995	1.0071	9.20972	5.37988	7.25219	6.87812	4.73942	6.69187	1.74797	8.83908	8.58465	7.66895	9.17086	6.49705	8.15212	1.08046
lipid0503	acMGDG(18:3/34:7-O)	0.0402021	1.72843	1.52756	2.95025	2.6696	2.21896	0.696783	2.56599	2.77902	2.62815	2.12959	2.08487	2.43752	0.311708	3.01543	1.58297	2.06591	1.91212	1.83055	2.0814	0.550603	2.71873	2.86971	2.5609	2.57413	2.31736	2.60817	0.205299
lipid0506	acMGDG(18:3/34:7-2O) or acMGDG(18:3/36:5)	0.0807152	2.60718	2.83534	4.21011	3.8536	3.37656	0.776156	3.93236	3.58917	3.83498	3.38823	3.0193	3.55281	0.366305	4.48495	3.74141	3.82837	3.15465	3.26138	3.69415	0.530085	3.59773	4.30527	3.56718	3.36738	3.33456	3.63442	0.392791
lipid0505	acMGDG(18:3/34:8-2O) or acMGDG(18:3/36:6)	0.163896	24.3256	26.6605	40.6865	34.7212	31.5984	7.51933	34.2179	29.953	32.5187	28.297	24.7639	29.9501	3.68922	35.0432	25.9598	31.0201	20.6003	23.9053	27.3057	5.74461	32.7069	36.4712	31.4966	28.6937	27.8491	31.4435	3.44083
lipid0512	acMGDG(18:3/36:8-2O)	0.0591629	3.96464	4.40342	6.31525	6.2959	5.2448	1.23793	5.90246	4.9334	5.53947	5.09599	4.55034	5.20433	0.527388	5.49454	4.34534	4.5712	3.41129	4.30666	4.42581	0.74385	5.58537	6.09821	5.51686	4.7859	4.72449	5.34217	0.581427
lipid0566	acMGDG(18:3-2O/34:6)	0.0770801	1.9993	2.61155	2.81746	3.38328	2.7029	0.571384	2.78542	1.86838	1.89722	2.24457	2.37109	2.23334	0.377515	1.89934	2.36	2.48755	1.35487	2.40991	2.10234	0.476786	2.023	2.66081	2.3021	2.4044	3.15483	2.50903	0.427226
lipid0574	Arabidopside G: acMGDG(18:4-O/36:8-2O) (alternative fragmentation)	0.0455309	7.38073	17.6875	17.776	22.8708	16.4287	6.50041	20.0752	10.846	23.1624	19.2724	17.5105	18.1733	4.57836	11.4644	19.7278	16.1376	7.60764	17.8908	14.5657	4.95498	12.9446	21.1262	15.6488	12.1605	19.9711	16.3703	4.04852
lipid0570	acMGDG(18:3-2O/34:8-2O) or acMGDG(18:3-2O/36:6)	0.149627	12.4425	15.4084	18.236	19.7601	16.4617	3.22963	43.1858	29.6008	38.2447	36.1151	32.8013	35.9895	5.19299	33.0939	39.7446	35.362	20.7283	33.0313	32.392	7.06797	32.9124	42.8496	34.5709	30.0342	33.5963	34.7927	4.81077
lipid0580	acMGDG(18:3-2O/36:8-2O)	0.074308	2.31319	2.74886	3.56344	3.9686	3.14852	0.753259	6.79727	4.67571	6.14642	5.65973	5.35728	5.72728	0.801222	5.2292	6.62059	5.41808	2.98922	5.41367	5.13415	1.3208	5.39739	6.82056	5.62363	4.6287	5.4251	5.57907	0.791075
lipid0593	acMGDG(18:3-3O/34:8-2O) or acMGDG(18:3-3O/36:6)	0.132077	2.75495	2.676	3.22366	3.72949	3.09602	0.486594	6.34376	3.91658	5.54868	4.98352	4.81665	5.12184	0.900031	10.0863	14.9826	12.65	10.162	13.8259	12.3414	2.18574	4.70599	6.18412	4.84388	4.19646	5.19514	5.02512	0.740532
lipid0544	acMGDG(18:3-O/34:8-2O) or acMGDG(18:3-O/36:6)	0.180485	4.17275	7.36898	8.529	10.4607	7.63286	2.63577	9.98017	5.97278	10.0968	8.29682	8.64996	8.5993	1.66897	8.9638	9.87533	8.76832	4.97965	8.93536	8.30449	1.90853	7.77547	9.99526	8.82562	7.18833	7.85217	8.32737	1.10203
lipid0561	acMGDG(18:4-2O/34:8-2O) or acMGDG(18:4-2O/36:6)	0.108832	4.58503	6.56872	7.86521	8.99087	7.00246	1.89123	8.61376	5.46982	7.74787	6.95312	6.80324	7.11756	1.17013	5.92711	7.82325	6.71117	3.69594	7.19649	6.27079	1.59757	6.18018	8.13053	6.77049	5.07069	6.6352	6.55742	1.1044
lipid0588	acMGDG(18:4-3O/34:8-2O) or acMGDG(18:4-3O/36:6)	0.0680394	2.55985	3.30036	3.99856	4.42486	3.57091	0.818037	6.08058	4.07315	6.27607	5.31502	4.7099	5.29094	0.924014	4.26145	5.10506	5.14175	2.78592	4.7429	4.40742	0.973276	4.03601	6.5483	4.68781	3.63909	4.88021	4.75828	1.11784
lipid0535	Arabidopside E: acMGDG(18:4-O/34:8-2O) or acMGDG(18:4-O/36:6)	0.0339992	51.4372	123.705	125.652	143.711	111.126	40.7994	154.487	91.2202	180.633	146.813	136.196	141.87	32.7252	91.6218	147.21	131.167	59.4076	138.743	113.63	37.0481	97.3542	163.252	118.333	91.939	145.643	123.304	30.7274
lipid0537	acMGDG(18:4-O/36:7-O)	0.0908304	2.42162	2.62226	2.89202	2.25185	2.54694	0.2754	1.34065	0.897434	1.26983	1.08479	1.03164	1.12487	0.179999	1.07203	1.34082	1.04421	0.655283	1.19792	1.06205	0.255954	1.10147	1.41318	1.17984	0.906524	1.14216	1.14864	0.181552
lipid0540	Arabidopside G: acMGDG(18:4-O/36:8-2O)	0.168507	9.76066	24.1071	23.7842	29.8666	21.8796	8.54887	23.0906	13.4048	26.535	22.3161	20.151	21.0995	4.87589	15.8756	25.6615	20.4984	9.71532	23.2625	19.0027	6.33949	16.7346	25.3638	18.9584	14.3361	23.9917	19.8769	4.70254
lipid0556	acMGDG(18:5-2O/34:8-2O) or acMGDG(18:5-2O/36:6)	0.0891263	2.41229	3.08694	3.79762	3.24496	3.13545	0.570316	1.57	1.21418	1.81674	1.52156	1.40156	1.50481	0.221897	1.52296	1.91852	1.58832	1.04037	1.88395	1.59083	0.353878	1.2089	1.82638	1.51971	1.01174	1.48498	1.41034	0.312284
lipid0255	Campesterol-Glc(16:0)	0.0385771	9.0816	10.893	10.6543	11.3522	10.4953	0.985942	13.8253	9.84525	13.135	9.78061	9.9738	11.312	1.99544	9.84626	11.8293	9.92334	9.56008	11.1308	10.458	0.97463	10.6157	12.0544	11.2066	15.2261	10.6814	11.9569	1.91611
lipid0261	Campesterol-Glc(18:2)	0.0673218	6.60358	6.44598	5.47649	6.14754	6.16839	0.498535	6.48895	4.3062	6.46526	4.83848	4.79179	5.37814	1.02467	4.3069	5.31917	4.31306	4.27951	5.41827	4.72738	0.586643	4.83321	5.67418	5.45668	7.59429	5.37967	5.78761	1.05638
lipid0258	Campesterol-Glc(18:3)	0.0617025	5.87917	5.11457	4.57957	5.07071	5.16101	0.536701	5.31062	3.86602	5.6649	4.11496	3.74863	4.54102	0.883237	4.3955	5.14973	3.89708	3.58668	4.75467	4.35673	0.631065	4.13555	4.66087	4.66885	6.32876	4.31945	4.8227	0.87228
lipid0257	Sitosterol-Glc(16:0)	0.145646	91.0168	111.891	115.212	114.107	108.057	11.4436	118.744	85.0106	122.407	94.0972	86.0401	101.26	18.0268	97.3667	119.353	102.392	86.1456	105.904	102.232	12.1356	94.7805	110.73	98.0769	127.55	98.8318	105.994	13.4799
lipid0263	Sitosterol-Glc(18:2)	0.112766	33.6974	54.9674	57.0876	58.8939	51.1616	11.7529	53.0659	38.7889	59.7252	44.0772	41.4	47.4114	8.73505	44.0489	53.9054	46.1724	43.64	50.1841	47.5902	4.38079	44.3152	50.5002	46.6524	64.7895	47.666	50.7847	8.13742
lipid0260	Sitosterol-Glc(18:3)	0.120249	28.4481	44.0665	43.4207	45.8461	40.4454	8.06367	44.0071	29.8814	51.4206	34.4781	30.9406	38.1456	9.27687	35.8367	45.6762	35.3246	30.6673	38.8937	37.2797	5.5393	33.781	40.4124	36.7501	51.1682	37.3371	39.8898	6.72992
lipid0256	Stigmasterol-Glc(16:0)	0.0538058	1.32424	4.76209	6.18093	5.75988	4.50678	2.20354	7.82679	6.35719	8.5732	7.16673	6.14504	7.21379	1.01266	6.4735	8.98137	6.99994	6.32779	7.97778	7.35208	1.11705	6.4863	7.71803	7.38579	9.855	7.21314	7.73165	1.26967
lipid0262	Stigmasterol-Glc(18:2)	0.03519	0.706864	2.58151	3.48754	3.26419	2.51003	1.26238	4.15484	3.2938	4.61962	3.88333	3.45546	3.88141	0.535359	3.39431	4.66238	3.39312	3.90654	4.50349	3.97197	0.598376	3.25381	4.14653	4.06099	5.84062	3.895	4.23939	0.961035
lipid0259	Stigmasterol-Glc(18:3)	0.0744624	1.32486	2.66582	3.09101	2.89232	2.4935	0.798222	3.43441	2.60472	4.09393	2.79864	2.5542	3.09718	0.658353	2.67409	4.2091	2.79205	2.76419	3.56577	3.20104	0.668021	2.74638	3.28208	3.09599	4.55816	3.18643	3.37381	0.692293
lipid0164	DGDG(34:3)	0.0317829	242.582	401.382	365.14	398.659	351.941	74.7453	611.404	456.913	532.226	513.759	475.391	517.938	60.1909	505.36	517.158	422.131	500.072	511.112	491.167	39.1155	504.849	534.551	536.566	575.912	538.155	538.007	25.2499
lipid0163	DGDG(34:4)	0.0935804	13.7011	27.1106	26.1541	26.9074	23.4683	6.52448	33.653	26.4284	30.4607	28.1971	25.9985	28.9476	3.16376	30.9378	30.9184	26.4467	30.3305	30.2264	29.772	1.8874	29.4317	30.3794	30.4169	35.053	31.7575	31.4077	2.19965
lipid0162	DGDG(34:5)	0.140787	20.5512	48.4782	46.3782	45.7049	40.2781	13.2042	57.3137	45.2147	54.6757	48.7126	45.1768	50.2187	5.54375	54.1524	52.7695	46.4912	55.0904	52.4582	52.1924	3.35959	52.4195	53.0651	52.6882	56.9784	52.6651	53.5632	1.92302
lipid0161	DGDG(34:6)	0.0407786	65.3067	164.057	150.061	153.3	133.181	45.6432	243.52	192.709	234.54	208.027	189.737	213.707	24.3441	205.699	199.93	176.657	201.626	204.034	197.589	11.9084	199.186	214.825	213.514	226.491	208.766	212.556	9.91706
lipid0170	DGDG(36:3)	0.0948158	16.2791	26.9358	25.8033	28.4213	24.3599	5.49283	35.732	26.1075	30.4284	28.5494	28.6458	29.8926	3.60801	31.415	32.5109	26.5552	31.1913	32.0006	30.7346	2.39251	32.8735	31.93	31.2462	37.2621	33.0377	33.2699	2.34732
lipid0169	DGDG(36:4)	0.104215	23.6033	48.131	45.0563	47.2053	40.999	11.6684	57.9504	46.1965	54.9224	49.9598	46.1092	51.0277	5.28596	55.1424	53.4035	46.8283	54.0453	52.9712	52.4781	3.26246	54.3587	55.1285	53.9273	59.2657	54.1863	55.3733	2.22152
lipid0168	DGDG(36:5)	0.0345793	42.512	93.4354	88.7466	96.9445	80.4096	25.4873	126.304	101.028	125.82	108.926	104.923	113.4	11.8925	108.849	109.508	96.2088	110.856	111.488	107.382	6.33318	114.222	115.562	113.416	132.124	124.228	119.911	8.08162
lipid0167	DGDG(36:6)	0.0416529	807.848	1864.42	1679.12	1797.97	1537.34	492.333	2567.68	1929.18	2389.55	2154.57	1995.58	2207.31	268.348	2140.83	2225.76	1805.18	2149.97	2210.94	2106.54	172.477	2142.79	2292.13	2274.49	2567.81	2317.52	2318.95	154.646
lipid0639	DGDG(18:5-2O/16:0)	0.0677023	11.4977	15.9997	18.9691	17.1932	15.9149	3.18753	22.0267	19.5677	21.1822	21.0453	19.5648	20.6774	1.08169	11.9171	10.4462	10.4395	13.6226	12.2553	11.7362	1.34224	19.4571	19.8249	20.5049	21.5246	22.0037	20.6631	1.08645
lipid0354	DGDG(18:3/18:5-2O)	0.0526611	3.87961	4.41236	4.49548	4.21899	4.25161	0.273713	1.65191	1.40259	1.60894	1.53525	1.50951	1.54164	0.0963017	1.77759	1.42835	1.26377	1.49483	1.45173	1.48325	0.186382	1.64189	1.61032	1.57234	1.53984	1.70146	1.61317	0.0625944
lipid0389	DGDG(18:4-O/16:4-O)	0.0313084	1.18636	2.20109	2.07449	2.50498	1.99173	0.566491	3.23062	2.51076	2.95276	2.7535	2.64761	2.81905	0.281067	3.09845	3.07832	2.40903	2.48473	2.71315	2.75674	0.322866	3.00832	3.17351	3.01934	2.92158	2.68522	2.96159	0.179174
lipid0398	Arabidopside D: DGDG(18:4-O/18:4-O)	0.044934	1.7014	3.9654	4.02303	7.59308	4.32073	2.43475	4.59404	3.51211	6.01098	4.66007	4.79781	4.715	0.887555	3.60705	3.72255	2.75704	1.27015	3.15765	2.90289	0.989914	3.82191	5.49754	4.87645	3.88578	3.77513	4.37136	0.777265
lipid0157	DGMG(16:0)	0.0378929	8.06551	5.31913	4.35008	2.72283	5.11439	2.24014	4.88018	4.28193	3.76894	4.38195	4.65294	4.39319	0.420364	9.07923	6.39055	4.45417	3.2609	5.0034	5.63765	2.22841	5.38371	4.98678	3.3861	4.41072	4.9752	4.6285	0.776194
lipid0159	DGMG(18:3)	0.0378001	18.9514	19.7093	14.0084	8.00575	15.1687	5.40311	6.96949	6.13353	5.79545	5.90129	6.00692	6.16134	0.468834	16.891	10.2465	6.29288	5.07052	6.90846	9.08186	4.7679	7.22055	6.80634	4.70201	5.95535	6.40757	6.21837	0.968813
lipid0210	GIPC(42:1)-3	0.143021	1.39984	2.2803	1.79203	2.73939	2.05289	0.582387	1.77953	1.19447	1.95375	1.4216	1.28529	1.52693	0.326342	2.05996	2.25009	1.65023	2.68151	2.01727	2.13181	0.376282	1.53545	2.26217	2.05373	2.49642	1.79376	2.02831	0.378282
lipid0212	GIPC(42:2)-3	0.197077	2.14637	3.27184	2.35982	3.85475	2.90819	0.797765	2.02207	1.91436	2.32813	2.00366	1.65762	1.98517	0.24064	2.39414	2.74231	2.22684	3.08964	2.94483	2.67955	0.363626	2.19442	2.65011	2.69697	2.97839	2.17305	2.53859	0.347499
lipid0226	GlcCer(34:1)-2	0.0532815	65.6777	103.576	90.3753	100.657	90.0715	17.2198	129.179	97.1755	125.613	111.552	102.42	113.188	14.0101	111.577	124.427	99.9918	115.738	118.902	114.127	9.18967	109.176	112.003	114.359	133.639	117.588	117.353	9.614
lipid0227	GlcCer(34:1)-3	0.0537626	57.7829	129.148	119.712	131.238	109.47	34.8213	175.056	134.958	172.926	151.666	138.636	154.649	18.732	162.716	171.18	137.839	159.889	158.593	158.043	12.3118	144.27	154.466	152.107	178.442	155.521	156.961	12.7903
lipid0233	GlcCer(40:1)-3	0.184829	34.0421	74.1073	71.1212	73.6904	63.2403	19.5102	78.8533	61.285	73.9169	63.7246	62.4589	68.0477	7.856	79.6229	78.7753	65.3173	76.9203	74.6178	75.0507	5.77061	77.8326	78.4594	71.0598	89.785	72.9583	78.019	7.29228
lipid0237	GlcCer(42:2)-3	0.0421584	93.2939	234.653	225.185	236.517	197.412	69.5894	315.043	253.169	314	279.367	252.955	282.907	30.7958	277.235	286.916	237.438	275.066	265.863	268.503	18.9101	266.462	278.596	283.858	341.354	280.274	290.109	29.3837
lipid0027	LPC(18:2)	0.00237088	2.17514	2.70171	2.72176	2.29385	2.47311	0.279883	4.21143	3.95863	5.0044	3.6792	3.65069	4.10087	0.554368	5.18747	3.61934	2.90646	1.62404	2.74382	3.21623	1.31363	3.93555	4.13189	4.15832	4.28488	3.0305	3.90823	0.506358
lipid0026	LPC(18:3)	0.00616597	1.71591	2.26063	1.9825	1.67265	1.90792	0.272143	3.4257	2.87017	4.11009	2.81714	2.54984	3.15459	0.621885	3.93946	2.99609	2.02834	1.12244	2.0646	2.43019	1.07279	2.86956	3.09206	3.11946	3.1832	2.30225	2.91331	0.361454
lipid0052	LPE(16:0)	0.0240985	2.78621	1.88696	2.18978	2.00951	2.21811	0.398631	2.52336	2.33823	2.86711	2.21957	2.17212	2.42408	0.282316	2.41718	2.16791	2.0626	1.31711	2.14871	2.0227	0.415939	2.43444	2.60141	2.53705	2.72633	1.91801	2.44345	0.312209
lipid0054	LPE(18:2)	0.0178661	2.13604	2.14939	2.39046	2.0519	2.18195	0.145554	2.96825	2.55511	3.25928	2.49031	2.39573	2.73374	0.366266	2.29728	2.12413	1.94785	1.5379	2.0007	1.98157	0.282108	2.78779	2.72764	2.68816	2.85203	2.15497	2.64212	0.2793
lipid0002	LPG(16:0)	0.0622506	16.8102	12.7129	18.9055	21.247	17.4189	3.62314	17.5598	15.103	18.6204	15.9415	12.2083	15.8866	2.47084	17.8597	12.4249	19.2656	14.9639	17.149	16.3326	2.68068	13.2673	16.6801	20.3473	20.6921	19.2911	18.0556	3.10441
lipid0005	LPG(18:1)	0.0822802	5.58612	5.54853	7.18304	7.33964	6.41433	0.980247	9.00981	8.55919	13.0055	9.54783	7.88561	9.60158	1.99817	11.6479	7.05291	9.61919	8.25829	10.6037	9.43639	1.82726	9.05405	11.9627	11.2502	15.0791	13.4944	12.1681	2.28119
lipid0004	LPG(18:2)	0.063478	3.32347	5.85376	6.03718	6.08272	5.32428	1.33754	11.6968	11.0742	12.8022	10.7254	12.8104	11.8218	0.963746	11.1989	8.95772	11.8121	9.62216	11.0988	10.5379	1.19484	11.0799	13.113	11.1376	16.71	14.3793	13.284	2.36809
lipid0143	MGDG(34:3)	0.026649	117.867	187.648	204.454	218.799	182.192	44.733	236.708	184.412	162.297	186.474	188.494	191.677	27.2991	179.896	191.44	168.816	204.527	199.617	188.859	14.5766	205.255	189.642	202.968	244.062	214.593	211.304	20.367
lipid0142	MGDG(34:4)	0.0364826	262.406	470.357	528.757	553.206	453.681	132.169	588.982	469.856	411.397	469.934	488.969	485.828	64.6107	458.18	489.498	445.412	545.601	518.89	491.516	41.5795	517.973	477.428	499.585	660.143	557.75	542.576	72.0245
lipid0141	MGDG(34:5)	0.033815	448.027	869.261	937.891	909.349	791.132	230.462	1001.31	797.228	826.027	823.006	841.01	857.715	81.8001	784.9	806.295	755.799	961.432	873.558	836.397	82.263	877.406	864.72	862.088	1053.23	931.003	917.69	80.7287
lipid0140	MGDG(34:6)	0.0368366	7254.66	14625.7	13525.2	13518.5	12231	3358.12	16541.5	12271.7	14935.6	13728.5	12761.1	14047.7	1726.19	12961.3	13856.4	11660.4	14232.5	14024.6	13347	1060.21	13310.5	14383.9	14323.7	15886.7	14683.3	14517.6	923.905
lipid0808	MGDG(35:3)	0.0776793	4.64772	6.95072	7.07351	7.9952	6.66679	1.42447	6.45199	4.55452	5.14875	5.21395	5.12075	5.29799	0.697355	5.56497	5.8475	4.66239	5.45408	5.67987	5.44176	0.459368	5.47402	5.75678	5.83232	6.23713	5.41682	5.74341	0.328278
lipid0148	MGDG(36:4) or MGDG(34:6-2O)	0.045693	73.2564	126.476	131.814	139.916	117.866	30.2485	139.447	113.243	118.445	111.597	117.595	120.065	11.2096	114.949	117.63	104.635	132.559	122.964	118.548	10.2856	135.355	124.445	123.186	150.335	130.09	132.682	10.9944
lipid0147	MGDG(36:5) or MGDG(34:7-2O)	0.0349581	259.65	486.078	457.345	496.507	424.895	111.401	481.992	378.319	451.932	411.742	406.707	426.138	40.7935	399.13	433.805	362.287	439.333	440.296	414.97	33.971	449.704	451.277	440.206	524.695	480.724	469.321	34.476
lipid0146	MGDG(36:6) or MGDG(34:8-2O)	0.0366255	2455.62	4854.56	4713.39	5266.36	4322.48	1266.49	5412.64	3869.77	4839.78	4408.68	4226.48	4551.47	594.864	4165.58	4552.39	3662.31	4392.83	4588.4	4272.3	379.598	4466.72	4800.83	4841.85	5472.86	4854.18	4887.29	364.144
lipid0316	MGDG(18:5-2O/16:3)	0.0835645	3.94799	2.40753	1.76127	2.56739	2.67104	0.919865	0.361618	0.327581	0.398348	0.317992	0.29763	0.340634	0.0396973	0.311642	0.285675	0.251048	0.310158	0.328633	0.297431	0.0301126	0.354438	0.370751	0.369668	0.340528	0.357344	0.358546	0.0124062
lipid0637	MGDG(18:3/16:3-O)	0.0779103	3.32065	2.04259	1.40429	1.79749	2.14125	0.829056	0.910339	0.764266	0.89064	0.752695	0.811496	0.825887	0.0719138	0.846709	0.914467	0.743653	0.770459	0.914549	0.837967	0.0794444	0.827626	0.971703	0.928592	1.09701	0.863389	0.937664	0.105188
lipid0323	MGDG(18:3/16:4-O)	0.0522702	1.43196	2.51633	2.92062	3.67179	2.63517	0.934148	2.19735	2.11541	2.67951	1.93069	2.07567	2.19973	0.285079	2.15343	1.71548	1.68391	1.07426	1.70055	1.66553	0.384613	2.24963	2.38274	2.59019	2.35862	1.66624	2.24948	0.34854
lipid0325	Arabidopside A: MGDG(18:4-O/16:4-O) (16:4-O as fragment)	0.0391182	9.27401	19.9994	22.5814	41.3278	23.2956	13.3309	19.9627	15.855	26.1473	19.6815	21.3138	20.5921	3.70967	16.7734	15.634	12.6926	6.04666	13.586	12.9465	4.18178	17.2873	23.7234	21.6959	18.1457	14.7342	19.1173	3.58363
lipid0370	MGDG(18:3-2O/16:3)	0.0774783	2.0982	2.26366	2.30311	3.12283	2.44695	0.459249	1.75692	1.36048	1.87781	1.39863	1.70381	1.61953	0.228361	1.22601	0.951266	0.796208	0.658318	1.00264	0.92689	0.215067	1.66846	1.70769	1.62332	1.29778	1.36	1.53145	0.188593
lipid0374	MGDG(18:3-2O/16:4-O) (18:4-O as fragment)	0.0606719	0.694075	0.866278	1.15748	2.00079	1.17966	0.579871	1.79617	1.46461	2.03259	1.6238	1.61924	1.70728	0.216412	1.58937	1.24216	1.17559	0.64702	1.21374	1.17358	0.337811	1.81717	1.87953	1.92295	1.65162	1.12096	1.67845	0.328241
lipid0623	MGDG(18:3-O/16:3)	0.0875218	5.64725	3.0186	2.31938	2.9192	3.47611	1.48002	1.53374	1.35067	1.52782	1.37175	1.84437	1.52567	0.197458	1.36772	1.21068	1.07322	0.947824	1.47315	1.21452	0.212994	1.62593	1.59341	1.88888	2.03414	1.15197	1.65887	0.337658
lipid0626	MGDG(18:3-O/18:3)	0.0725961	2.49886	2.11329	1.59224	1.96722	2.0429	0.374914	1.49377	1.09484	1.21065	1.23656	1.31035	1.26923	0.147494	1.34012	1.19192	0.963939	1.24935	1.2884	1.20674	0.146156	1.44397	1.25412	1.31231	1.51002	1.38016	1.38012	0.101763
lipid0358	MGDG(18:4-O/16:3)	0.0467442	10.577	11.1348	10.6826	12.5845	11.2447	0.925402	5.59958	4.67476	5.63403	4.34813	4.922	5.0357	0.568311	4.60653	3.36336	3.09866	2.20239	3.51927	3.35804	0.864229	5.94994	5.5701	5.78505	5.89866	4.12751	5.46625	0.762492
lipid0361	Arabidopside A: MGDG(18:4-O/16:4-O) (18:4-O as fragment)	0.0378799	5.59534	8.21912	8.51303	14.041	9.09212	3.55041	7.90128	6.12936	9.24505	6.94755	7.71557	7.58776	1.16169	7.21973	6.4367	5.14437	2.99632	5.61367	5.48216	1.60009	6.85751	8.71648	8.17493	6.87933	5.45782	7.21722	1.27515
lipid0366	MGDG(18:4-O/18:1) or MGDG(18:4-O/16:3-2O)	0.0613136	1.73926	1.99593	3.28325	4.98361	3.00051	1.48465	4.97071	4.69069	6.11283	4.43638	5.03263	5.04865	0.640669	4.42525	3.48739	3.05853	1.67933	3.03973	3.13805	0.990301	5.01285	5.71401	5.8231	5.04387	2.88962	4.89669	1.18213
lipid0372	MGDG(18:4-O/18:3)	0.0565414	2.11595	2.86293	4.10916	6.09116	3.7948	1.73772	2.83893	2.95084	4.30878	2.83709	2.91544	3.17021	0.638373	2.6709	1.99015	2.18546	0.788596	2.0493	1.93688	0.695451	3.04955	3.36493	4.09842	3.64419	1.78729	3.18888	0.873132
lipid0375	Arabidopside B: MGDG(18:4-O/18:4-O)	0.024086	5.98372	11.964	14.6093	28.2599	15.2042	9.42198	13.2602	9.37626	15.5441	12.5285	13.0578	12.7534	2.2132	10.5108	10.0786	7.72146	3.92462	8.85869	8.21883	2.63671	10.6736	14.6889	14.0158	11.7207	9.70141	12.1601	2.13813
lipid0139	MGDG(30:5-2O)	0.121707	10.5804	14.9013	13.7877	16.3838	13.9133	2.46331	13.2932	9.38383	12.2121	11.0294	9.49364	11.0824	1.70117	11.352	12.6491	10.1372	10.7051	11.7846	11.3256	0.969589	11.1881	12.4818	12.0213	13.1376	11.6685	12.0995	0.749409
lipid0137	MGDG(30:6-2O)	0.0656312	7.06784	11.4981	10.3941	11.5059	10.1165	2.09845	10.9333	8.55095	11.5474	9.83228	8.37953	9.84869	1.40578	9.22299	10.3974	8.88189	9.75874	10.2901	9.71023	0.658481	9.22119	10.2062	10.5386	11.5889	9.97861	10.3067	0.865129
lipid0138	MGDG(30:6-O)	0.179891	2.22929	3.54581	4.58475	7.56973	4.4824	2.27272	2.44032	1.92844	3.12651	2.1095	2.80347	2.48165	0.491339	2.28218	2.34179	1.95354	1.17967	2.76609	2.10465	0.592383	2.8255	4.20325	3.26214	3.22955	2.01974	3.10804	0.790921
lipid0133	MGMG(16:0)	0.0420553	0.607315	2.01652	1.04642	1.89986	1.39253	0.678996	2.44158	1.66239	2.58751	2.64595	1.77258	2.222	0.468161	0.668219	1.45874	0.815958	1.13804	2.22007	1.26021	0.617147	1.1914	1.72004	1.87034	3.0588	2.35045	2.0382	0.704556
lipid0132	MGMG(16:3)	0.124526	3.43709	3.84106	2.36026	2.60765	3.06151	0.694385	5.31172	3.26425	4.84902	3.64236	3.22339	4.05815	0.961365	4.00879	6.00603	3.72066	4.8379	6.46671	5.00802	1.20504	3.5816	3.67002	3.94023	5.11469	4.43935	4.14918	0.634785
lipid0134	MGMG(16:4-O)	0.120438	1.70893	4.87551	2.31755	3.62438	3.13159	1.41076	4.64863	2.85579	4.70762	4.62044	3.48125	4.06275	0.846319	4.82174	6.50283	4.89848	4.47675	6.76625	5.49321	1.05803	3.07492	3.81437	4.17993	4.56281	3.9753	3.92147	0.549804
lipid0135	MGMG(18:3)	0.0337537	8.51622	7.1351	5.46414	4.48291	6.39959	1.78604	4.11343	3.04069	3.86083	3.64617	3.25523	3.58327	0.437054	3.81268	4.4928	3.16189	3.76004	4.62366	3.97022	0.596335	2.78766	2.99214	3.2413	3.86367	3.18932	3.21481	0.404478
lipid0136	MGMG(18:4-O)	0.106237	0.799285	2.20097	0.893628	1.5785	1.3681	0.654884	2.49441	1.46338	2.40905	1.86123	1.12246	1.8701	0.592596	3.24526	4.19929	2.20291	2.43424	3.11367	3.03907	0.784086	1.4726	2.42318	2.31873	2.48283	1.76985	2.09344	0.447566
lipid0126	PA(34:1)	0.0385142	1.16924	1.66422	2.54343	2.98632	2.0908	0.824233	3.31031	2.92738	2.53106	2.86261	2.95645	2.91756	0.277606	1.66494	1.76281	1.90352	1.65254	1.50103	1.69697	0.148653	3.15681	3.55233	3.14376	3.62089	2.70577	3.23591	0.368827
lipid0125	PA(34:2)	0.0801282	11.3115	18.764	23.4313	29.735	20.8104	7.76605	30.3583	28.833	32.6225	28.3771	26.7145	29.3811	2.2294	16.7142	18.1943	18.085	13.4252	13.4737	15.9785	2.38128	29.9094	36.5842	31.7508	34.8255	24.3825	31.4905	4.74762
lipid0124	PA(34:3)	0.0623534	8.27923	14.0613	16.0542	21.3468	14.9354	5.39834	23.6673	20.7075	24.5125	21.002	18.7208	21.722	2.35189	12.81	13.9386	12.5612	8.90263	9.94256	11.631	2.11395	21.4628	26.6015	23.5526	25.1363	17.5998	22.8706	3.51004
lipid0123	PA(34:4)	0.0466392	1.81327	2.55935	3.38817	3.77801	2.8847	0.876604	3.98205	3.95259	3.57301	3.81449	3.34403	3.73324	0.271008	2.3805	2.2149	2.22387	1.89412	1.85426	2.11353	0.228629	4.06154	4.43883	4.47537	4.89093	3.3125	4.23583	0.593857
lipid0131	PA(36:2)	0.0692894	0.955796	1.47136	2.16888	2.8185	1.85363	0.812936	2.52945	2.22343	2.50861	2.2893	2.13853	2.33786	0.173959	1.40562	1.54052	1.48339	1.28852	1.21634	1.38688	0.134192	2.39644	2.9457	2.62857	2.77241	2.11337	2.5713	0.325645
lipid0130	PA(36:3)	0.0665066	1.62109	2.85006	4.5001	5.34033	3.5779	1.66488	5.26892	4.95912	4.60707	4.58429	4.80736	4.84535	0.282281	2.69482	2.77762	3.06761	2.50143	2.15715	2.63973	0.33806	5.12108	6.24098	5.22838	5.88823	3.93603	5.28294	0.884243
lipid0129	PA(36:4)	0.0741357	4.72044	10.1784	13.9901	17.3219	11.5527	5.40968	17.7303	17.3344	19.4378	16.3204	16.2615	17.4169	1.29677	9.53552	9.74868	10.4696	7.60916	7.59189	8.99098	1.31567	17.749	21.9212	19.1341	21.0592	13.4891	18.6705	3.32355
lipid0128	PA(36:5)	0.0620766	5.2637	12.0708	14.6221	19.1883	12.7862	5.81542	20.6965	19.3797	23.8215	18.5451	17.0893	19.9064	2.55047	10.9972	12.1302	11.1655	7.60077	8.64457	10.1077	1.89909	19.6224	24.3569	21.7316	23.5576	15.2148	20.8967	3.66258
lipid0127	PA(36:6)	0.0418893	2.01761	4.63094	5.13337	6.96113	4.68576	2.04121	7.57949	6.75372	8.98723	6.51902	5.78889	7.12567	1.22114	3.94082	4.71579	3.85331	2.59494	3.22524	3.66602	0.799079	6.78119	8.46417	7.67208	8.69416	5.37989	7.3983	1.35509
lipid0841	PC(32:1)	0.0259532	1.06802	2.01895	1.83705	1.94283	1.71671	0.438845	3.01064	2.36216	2.51402	2.56608	2.3185	2.55428	0.275012	2.961	2.64576	2.1365	2.49555	2.42624	2.53301	0.302454	2.59552	2.61164	2.49816	2.68048	2.52514	2.58219	0.0724951
lipid0035	PC(34:1)	0.0127375	7.51966	11.9254	14.4414	13.847	11.9334	3.13225	21.5617	17.4066	13.6523	17.046	19.2256	17.7785	2.92004	19.984	16.4108	16.1225	24.0837	16.9622	18.7126	3.37402	20.2093	17.1679	15.7492	18.889	17.587	17.9205	1.70066
lipid0034	PC(34:2)	0.00610004	63.7146	123.924	120.224	122.135	107.499	29.2289	180.941	150.287	153.819	159.913	158.716	160.735	11.9375	176.674	156.787	135.248	176.716	153.88	159.861	17.4484	173.106	161.541	154.284	167.971	165.11	164.402	7.06307
lipid0033	PC(34:3)	0.00417569	62.0014	136.03	119.773	126.681	111.121	33.4175	200.271	152.449	173.323	169.249	156.534	170.365	18.8193	187.088	176.887	138.041	161.343	162.691	165.21	18.5366	170.2	172.537	168.158	176.438	172.527	171.972	3.09274
lipid0032	PC(34:4)	0.00860096	2.28822	5.54596	5.34366	5.35991	4.63444	1.56684	8.14104	6.50503	7.14398	7.00377	6.61372	7.08151	0.648791	7.62661	7.11718	5.82756	7.10877	6.88645	6.91331	0.664856	7.19103	6.98614	6.88489	7.69779	7.18416	7.1888	0.31326
lipid0842	PC(34:6)	0.012098	0.599467	1.83973	1.86139	1.95786	1.56461	0.645476	3.02763	2.51397	3.47034	2.64048	2.36363	2.80321	0.446877	2.69564	2.60637	2.12915	2.26846	2.65896	2.47172	0.255928	2.739	2.82264	2.60538	2.736	2.62547	2.7057	0.089725
lipid0040	PC(36:2)	0.00253979	7.52038	12.9729	14.1208	14.6368	12.3127	3.26971	20.0049	15.8042	15.4876	16.3686	17.4379	17.0206	1.82584	18.7452	16.9211	14.8674	20.7553	17.1243	17.6827	2.20156	19.0932	16.8838	15.9571	18.3487	18.1915	17.6949	1.25568
lipid0039	PC(36:3)	0.00263546	13.5396	29.2357	33.245	33.0215	27.2604	9.33038	48.1163	39.2549	34.9295	39.4831	42.5958	40.8759	4.88131	44.3242	39.1169	35.8225	51.9615	39.7591	42.1969	6.24371	45.6713	40.7412	37.8845	43.3845	41.8583	41.9079	2.91097
lipid0038	PC(36:4)	0.00769078	36.1034	100.413	107.284	104.002	86.9507	34.0141	149.756	127.323	127.794	132.785	137.061	134.944	9.18873	144.419	127.289	116.04	162.497	131.631	136.375	17.7878	147.784	135.928	129.296	144.53	139.489	139.405	7.25872
lipid0037	PC(36:5)	0.00685308	48.6875	154.655	148.677	148.657	125.169	51.0657	228.149	180.259	207.581	198.095	190.003	200.817	18.3014	212.129	200.286	162.176	207.722	194.699	195.402	19.7479	204.789	203.703	197.772	212.588	203.851	204.54	5.28711
lipid0036	PC(36:6)	0.00251499	20.812	72.7315	65.5026	66.5447	56.3977	23.9374	109.721	80.3885	101.858	91.6366	84.2302	93.5668	12.1887	96.1699	96.5532	73.3303	85.713	89.5464	88.2626	9.51815	90.1908	95.2163	92.2334	97.7749	92.9012	93.6633	2.91549
lipid0046	PC(38:2)	0.00666556	3.75196	2.49372	2.05686	2.09308	2.5989	0.793782	1.96832	1.53779	1.5899	1.65055	1.71018	1.69135	0.167784	2.79826	1.82881	1.36015	1.85274	1.91042	1.95008	0.522777	1.92055	1.72537	1.64369	1.65932	1.87983	1.76575	0.127312
lipid0045	PC(38:3)	0.0314983	11.0563	4.93428	3.45159	3.41781	5.71498	3.63037	3.21667	2.56016	2.58195	2.68073	2.80679	2.76926	0.268436	5.00723	3.15251	2.26797	2.94294	2.84376	3.24288	1.03933	3.25683	2.98089	2.80819	3.03919	3.08547	3.03411	0.162894
lipid0044	PC(38:4)	0.0338376	28.0021	8.57644	4.15933	3.5732	11.0778	11.5018	3.89084	3.13438	3.22817	3.28498	3.30838	3.36935	0.299138	6.42196	4.25493	2.80092	3.76582	3.43423	4.13557	1.38309	3.70295	3.56769	3.34574	3.60321	3.53555	3.55103	0.130827
lipid0043	PC(38:5)	0.0363895	23.2612	7.28111	2.95641	2.40956	8.97707	9.76887	2.76465	2.20384	2.37382	2.4113	2.22844	2.39641	0.224517	4.5576	3.23375	2.03864	2.64873	2.57633	3.01101	0.962712	2.39952	2.52572	2.4031	2.53696	2.52795	2.47865	0.0707388
lipid0047	PC(40:5)	0.03374	16.3163	4.43177	1.11954	0.647621	5.6288	7.32122	0.324247	0.246043	0.28569	0.272831	0.246998	0.275162	0.0322754	1.48869	0.811888	0.292744	0.542108	0.595163	0.746118	0.454337	0.259815	0.284561	0.265311	0.211048	0.292552	0.262657	0.0318282
lipid0063	PE(34:2)	0.0280549	96.4364	145.64	143.597	150.103	133.944	25.1521	194.742	164.422	174.269	176.632	177.779	177.569	10.9494	176.601	165.611	149.262	192.993	168.557	170.605	15.9831	187.776	177.819	170.351	188.367	183.558	181.574	7.55961
lipid0062	PE(34:3)	0.0279691	59.5274	96.4955	87.7222	94.7792	84.6311	17.161	132.447	103.634	113.433	113.603	107.659	114.155	11.0489	114.559	110.614	92.7656	110.739	106.431	107.022	8.47237	114.302	114.689	111.662	119.411	115.394	115.092	2.79725
lipid0061	PE(34:4)	0.0447689	1.69038	1.98055	1.84187	1.85983	1.84316	0.119019	2.30297	1.88104	1.91506	2.02996	1.88512	2.00283	0.178333	2.09886	1.92584	1.68865	2.03584	1.92643	1.93512	0.156417	2.10922	2.07389	1.99961	2.19732	2.14435	2.10488	0.074437
lipid0069	PE(36:2)	0.0328681	5.96042	8.88759	9.69081	10.5194	8.76456	1.98459	12.2746	9.9347	10.5621	10.5977	11.0004	10.8739	0.87086	10.8385	10.617	9.49528	12.3349	10.8044	10.818	1.01137	11.9167	10.9989	10.4275	11.9887	11.7918	11.4247	0.683856
lipid0068	PE(36:3)	0.0302997	8.83651	14.7258	15.9815	16.4145	13.9896	3.50922	21.6416	17.6909	16.401	18.3293	19.3596	18.6845	1.9703	18.5785	17.3413	16.5573	22.2497	18.1487	18.5751	2.19533	20.3598	18.9938	17.7858	19.7909	19.2218	19.2304	0.965995
lipid0067	PE(36:4)	0.0318099	34.0971	67.5976	67.4795	69.2819	59.614	17.0312	90.3233	77.1571	80.6196	83.454	84.9533	83.3015	4.9245	80.8492	76.1609	69.6332	92.0247	79.4985	79.6333	8.17165	89.4337	87.2825	80.6565	89.7603	87.8925	87.0051	3.69656
lipid0066	PE(36:5)	0.0334777	32.742	68.5073	65.8519	68.2943	58.8489	17.4462	93.3124	74.3086	79.3941	81.1222	79.7096	81.5694	7.0535	80.7643	78.0062	67.5913	84.7233	78.7428	77.9656	6.35865	85.211	84.7792	80.2911	86.9109	84.8455	84.4075	2.45901
lipid0065	PE(36:6)	0.0331228	9.15741	18.9531	17.3207	18.4005	15.9579	4.58409	26.1334	19.5684	21.1069	21.4581	20.3929	21.732	2.56476	21.9355	21.5847	17.9796	20.974	21.1	20.7148	1.57667	22.2531	22.6945	21.776	22.8851	22.0816	22.3381	0.451444
lipid0074	PE(38:3)	0.043251	5.20257	1.79241	1.45653	1.37264	2.45604	1.83998	1.59126	1.35792	1.34801	1.41729	1.47293	1.43748	0.0995591	1.64551	1.40355	1.2993	1.77245	1.46519	1.5172	0.19021	1.6158	1.45764	1.37594	1.56008	1.50286	1.50246	0.0924408
lipid0073	PE(38:4)	0.0441348	18.1817	4.03461	2.009	1.8196	6.51122	7.84463	2.07057	1.80102	1.84385	1.92803	1.90551	1.9098	0.102931	1.92174	1.6826	1.61176	2.16822	1.78193	1.83325	0.220468	2.04124	2.00024	1.8473	2.00681	1.94933	1.96898	0.0755349
lipid0072	PE(38:5)	0.0411281	11.7132	3.20344	1.67954	1.60079	4.54925	4.83262	1.88859	1.56125	1.5982	1.68056	1.54112	1.65394	0.141593	1.89191	1.72433	1.69896	1.9509	1.8344	1.8201	0.107606	1.7149	1.71133	1.72536	1.79432	1.82243	1.75367	0.0511796
lipid0076	PE(40:2)	0.0358912	2.47835	3.54599	3.8451	3.85151	3.43024	0.650404	4.6865	4.13741	4.27379	4.40848	4.54282	4.4098	0.21619	4.36068	4.19756	3.93229	4.94311	4.34853	4.35643	0.370611	4.94033	4.26965	4.26097	4.9983	4.9009	4.67403	0.374726
lipid0075	PE(40:3)	0.0373866	1.5502	1.62417	1.58202	1.58537	1.58544	0.0302967	1.88386	1.59158	1.69112	1.74006	1.67978	1.71728	0.107422	1.77455	1.76959	1.5209	1.91464	1.72712	1.74136	0.142066	1.79188	1.63295	1.66414	1.91628	1.90684	1.78242	0.132118
lipid0079	PE(42:2)	0.0365709	3.00931	4.80024	4.75128	5.09415	4.41374	0.948455	5.6603	5.07369	5.5735	5.56466	5.33768	5.44197	0.237973	5.43213	5.94697	4.91775	5.78674	5.29842	5.4764	0.40727	5.53973	5.2124	5.66352	5.99204	6.0612	5.69378	0.346531
lipid0078	PE(42:3)	0.0273663	3.37775	5.67602	5.44225	5.87269	5.09218	1.15642	6.94446	6.14449	6.53227	6.97535	6.26875	6.57307	0.380038	6.37624	6.87734	5.67999	6.59403	6.19158	6.34384	0.450596	6.54339	6.27198	6.8782	7.11673	7.30933	6.82392	0.420608
lipid0008	PG(32:0)	0.0317689	11.7912	13.5226	12.593	13.7981	12.9262	0.915668	19.1088	14.2935	18.4197	16.5439	15.7477	16.8227	1.96256	16.767	17.461	13.2024	14.3119	15.4066	15.4298	1.74109	17.5129	17.2446	16.7444	17.1545	15.8613	16.9035	0.644635
lipid0007	PG(32:1)	0.0199012	18.5094	23.7603	21.319	24.4042	21.9982	2.67872	34.3222	27.3505	32.4621	31.1692	26.7921	30.4192	3.26123	30.213	36.2645	26.3676	27.324	29.3197	29.8978	3.87478	30.2188	32.8216	31.6097	35.1246	31.9579	32.3465	1.81416
lipid0012	PG(34:1)	0.0233335	42.1948	67.4599	75.9909	86.8974	68.1358	19.0359	118.972	98.0881	80.9239	95.9365	109.671	100.718	14.4478	100.735	100.05	87.4599	99.9901	99.3745	97.5219	5.64545	119.183	96.1779	102.628	128.473	110.774	111.447	12.8559
lipid0011	PG(34:2)	0.0115932	68.5266	120.746	128.438	139.466	114.294	31.464	195.173	163.54	166.065	171.695	181.87	175.669	12.9809	169.33	170.549	149.122	174.708	164.614	165.665	9.92241	191.796	179.56	177.21	208.359	186.21	188.627	12.4275
lipid0010	PG(34:3)	0.00974101	118.798	217.956	218.967	231.945	196.917	52.4671	339.525	272.694	311.01	297.191	310.654	306.215	24.2765	295.85	284.215	246.078	298.553	280.675	281.074	20.9675	322.764	312.538	298.476	342.831	307.173	316.756	17.0279
lipid0009	PG(34:4)	0.00502582	271.491	497.929	493.301	511.807	443.632	115.03	799.234	629.337	691.431	696.755	664.311	696.213	63.4955	658.772	706.816	569.683	688.046	663.433	657.35	52.7106	698.373	727.24	721.994	795.058	707.718	730.077	38.0821
lipid0018	PG(36:2)	0.086412	1.16811	1.80772	2.12678	2.229	1.8329	0.478136	2.24033	1.88995	1.88272	2.00456	1.93402	1.99032	0.147927	2.28869	2.19037	1.92809	2.14733	1.96204	2.1033	0.153737	2.30871	2.27805	2.09632	2.19415	2.09565	2.19458	0.09929
lipid0017	PG(36:3)	0.0720224	1.28749	1.73047	2.20673	2.32388	1.88714	0.475044	2.3454	1.9832	1.87451	2.08319	2.27999	2.11326	0.197806	2.31254	2.30642	1.84131	2.51174	2.24861	2.24413	0.246199	2.54156	2.22052	2.26703	2.62173	2.23867	2.3779	0.188868
lipid0016	PG(36:4)	0.0424923	1.52121	2.91526	3.31412	3.28241	2.75825	0.844323	4.62141	3.9366	3.63459	3.97383	4.14179	4.06164	0.362455	4.11185	4.29149	3.84229	4.4438	3.84379	4.10664	0.267789	4.51924	4.52205	4.32132	5.23544	4.39219	4.59805	0.366472
lipid0015	PG(36:5)	0.0709207	1.71584	2.75682	3.35756	3.10634	2.73414	0.722182	4.22622	3.58523	3.31496	3.83004	3.81547	3.75438	0.336821	3.76691	3.85235	3.48641	3.90222	3.84092	3.76976	0.165622	4.50166	4.21352	4.22892	4.98524	4.09057	4.40398	0.357963
lipid0014	PG(36:6)	0.0349423	1.62304	3.24425	3.31683	3.47965	2.91594	0.867537	4.89751	4.0619	4.0346	3.78971	4.2695	4.21065	0.419986	4.1779	4.12991	3.37575	4.20099	3.88267	3.95344	0.346968	4.99221	4.30559	4.442	4.9481	4.41239	4.62006	0.323971
lipid0353	PG(18:2/16:0-O)	0.0424711	1.02593	1.69777	1.91395	1.91499	1.63816	0.420742	2.60576	2.22744	2.37411	2.52811	2.31045	2.40917	0.155562	2.08186	2.16923	1.86265	2.00072	2.20372	2.06363	0.13735	2.33617	2.49926	2.49543	2.71432	2.73276	2.55559	0.166975
lipid0621	PG(18:3-O/16:1)	0.0480106	1.36676	1.09317	0.907623	1.08416	1.11293	0.189562	2.48195	2.16714	1.96989	2.16685	2.42021	2.24121	0.208941	2.12852	1.88224	1.58124	1.25141	1.96261	1.76121	0.347279	2.3231	2.30896	2.31358	2.56078	1.79354	2.25999	0.28165
lipid0356	PG(18:4-O/16:1)	0.0445158	3.27859	5.36073	6.0872	9.73681	6.11583	2.6915	8.49796	6.87262	10.1719	8.19525	8.36113	8.41978	1.17513	6.29082	6.57871	5.87188	2.95805	5.9575	5.53139	1.46571	6.97129	9.62676	8.76247	8.34395	6.39834	8.02056	1.3198
lipid0086	PI(34:2)	0.00949973	60.5355	92.4294	93.4141	100.881	86.8151	17.9215	123.134	104.188	114.053	114.734	114.258	114.073	6.71358	111.631	112.883	98.376	117.848	111.133	110.374	7.21578	124.406	120.845	115.634	123.323	118.429	120.527	3.58168
lipid0085	PI(34:3)	0.0116619	63.3549	105.164	97.7124	110.334	94.1412	21.1679	144.16	112.71	127.331	126.197	119.051	125.89	11.7947	126.328	134.045	105.686	117.899	123.541	121.5	10.5819	129.076	131.748	130.085	141.507	132.718	133.027	4.94724
lipid0095	PS(34:3)	0.0345764	2.73686	4.32878	3.64126	3.86228	3.6423	0.668199	5.53215	4.28649	5.37885	4.82168	4.57789	4.91941	0.527568	4.96052	5.24133	4.12556	5.02493	4.9161	4.85369	0.425756	4.88868	5.08716	4.96607	5.27693	5.13931	5.07163	0.151317
lipid0116	PS(42:2)	0.058333	3.50852	6.00152	4.76107	5.43433	4.92636	1.07263	6.68782	5.48203	6.6002	6.39329	5.74814	6.1823	0.537026	6.46309	7.95353	5.94885	6.66635	7.03769	6.8139	0.748663	5.94911	6.91642	6.69696	7.46565	7.27349	6.86033	0.591031
lipid0115	PS(42:3)	0.0275611	3.85762	6.6628	5.40367	5.88303	5.45178	1.18268	8.2154	6.61595	7.75885	7.70052	6.85748	7.42964	0.668697	7.32251	8.46093	6.45504	7.48847	7.5296	7.45131	0.713437	7.15311	7.84398	7.90758	8.82578	8.28653	8.0034	0.615234
lipid0186	SQDG(34:3)	0.0317309	16.0812	23.8924	22.4218	24.3677	21.6907	3.83034	37.731	27.8278	33.0047	32.165	30.3507	32.2158	3.66661	30.7063	30.8125	25.3247	30.0669	30.7495	29.532	2.37112	30.0158	33.4064	32.7222	36.6564	32.9425	33.1486	2.36694
lipid0189	SQDG(36:6)	0.0567239	3.17262	6.93601	6.24134	6.67294	5.75573	1.74572	8.65734	6.31401	7.58049	7.23997	6.77945	7.31425	0.889774	7.5563	7.75225	5.87213	7.07806	7.48503	7.14875	0.754677	7.25648	8.21813	7.53027	8.86501	7.76277	7.92653	0.632177
lipid0248	Campesterol-Glc	0.0338956	8.71468	18.0128	15.3994	17.2079	14.8337	4.22318	24.9455	18.1365	25.6564	20.5481	19.3404	21.7254	3.38287	18.8897	24.4623	19.4199	21.0988	26.1107	21.9963	3.16637	17.5097	21.0519	20.6638	24.4167	20.8867	20.9058	2.44646
lipid0250	Sitosterol-Glc	0.0269369	86.3383	174.077	157.817	172.054	147.572	41.4585	250.89	186.239	289.869	221.91	196.916	229.165	42.1077	196.93	258.611	215.015	227.909	272.872	234.267	31.1773	178.926	214.643	202.664	229.967	220.908	209.422	19.729
lipid0249	Stigmasterol-Glc	0.0369558	1.45609	7.36981	8.30318	7.88883	6.25448	3.22163	12.701	9.92873	14.1792	11.9267	9.81582	11.7103	1.86324	11.2061	17.3996	11.849	14.565	16.7216	14.3483	2.7888	9.46438	11.4508	11.8977	14.1009	12.3586	11.8545	1.67166
lipid0305	TeGDG(34:6)	0.0696673	3.31848	6.96483	4.67105	7.48176	5.60903	1.95549	2.78338	3.28387	3.28758	2.3554	2.50479	2.84301	0.432351	2.40624	1.94207	2.74545	1.19572	2.99273	2.25644	0.71198	3.40507	3.41337	3.88458	4.61154	2.40843	3.5446	0.803356
lipid0294	TrGDG(34:6)	0.0646119	5.633	9.60344	15.3411	16.1149	11.6731	4.96488	14.8571	17.0146	18.3858	12.8898	12.9584	15.2211	2.44537	14.2472	11.101	13.9486	4.49596	12.4853	11.2556	3.98218	17.0744	17.4149	18.5914	20.6787	11.0328	16.9584	3.60007
lipid0298	TrGDG(36:6)	0.0746252	5.12107	6.59674	9.5034	8.8042	7.50635	2.01573	9.56835	7.26654	9.4178	7.66563	7.46907	8.27748	1.11989	7.69708	7.63234	7.91221	4.17993	7.40085	6.96448	1.56725	7.88895	9.53733	9.05453	8.75257	7.31225	8.50913	0.898759
Class total	acMGDG		211.54	346.634	396.278	423.906	344.589	94.2849	437.361	294.859	452.731	390.964	367.042	388.592	62.7457	327.959	412.614	383.708	214.73	379.974	343.797	78.337	325.415	454.524	358.003	302.891	392.168	366.6	59.6098
Class total	Acyl sterol glucosides		178.083	243.388	249.19	253.334	230.999	35.5125	256.857	183.954	276.105	205.235	189.05	222.24	41.7023	208.343	259.086	215.207	190.878	232.333	221.169	25.8841	204.948	239.179	217.354	292.911	218.51	234.58	34.845
Class total	DGDG(non-oxidized acyl(s))		1232.38	2673.95	2426.46	2595.12	2231.98	674.345	3733.55	2823.78	3452.63	3140.7	2911.57	3212.45	379.466	3132.39	3221.96	2646.5	3133.18	3205.23	3067.85	239.058	3130.13	3327.57	3306.26	3690.89	3360.32	3363.03	203.854
Class total	DGDG(oxidized acyl(s))		18.2651	26.5785	29.5621	31.5103	26.479	5.83946	31.5033	26.9931	31.7549	29.9941	28.5197	29.753	2.01662	20.4002	18.6754	16.8694	18.8723	19.5778	18.879	1.31175	27.9292	30.1063	29.973	29.8718	30.1656	29.6092	0.946087
Class total	DGMG		27.0169	25.0285	18.3585	10.7286	20.2831	7.36786	11.8497	10.4155	9.56439	10.2832	10.6599	10.5545	0.830932	25.9702	16.637	10.747	8.33143	11.9119	14.7195	6.97721	12.6043	11.7931	8.08811	10.3661	11.3828	10.8469	1.74018
Class total	GIPC		3.54621	5.55214	4.15185	6.59414	4.96109	1.37513	3.8016	3.10882	4.28187	3.42526	2.9429	3.51209	0.540954	4.45411	4.9924	3.87707	5.77115	4.9621	4.81136	0.703068	3.72987	4.91228	4.7507	5.47481	3.96681	4.56689	0.713812
Class total	GlcCer		250.797	541.485	506.394	542.103	460.195	140.593	698.131	546.587	686.457	606.31	556.469	618.791	70.9342	631.151	661.299	540.586	627.613	617.975	615.725	45.0199	597.741	623.525	621.384	743.22	626.341	642.442	57.4782
Class total	LPC		3.89105	4.96234	4.70426	3.9665	4.38104	0.533639	7.63713	6.8288	9.11449	6.49634	6.20052	7.25546	1.16971	9.12693	6.61543	4.9348	2.74648	4.80842	5.64641	2.38072	6.80512	7.22395	7.27778	7.46808	5.33275	6.82154	0.866728
Class total	LPE		4.92225	4.03635	4.58024	4.06141	4.40006	0.429001	5.49161	4.89335	6.12639	4.70988	4.56785	5.15782	0.645794	4.71446	4.29204	4.01045	2.85502	4.1494	4.00427	0.694454	5.22223	5.32905	5.22521	5.57836	4.07298	5.08557	0.584303
Class total	LPG		25.7197	24.1152	32.1258	34.6693	29.1575	5.04757	38.2664	34.7364	44.4281	36.2147	32.9043	37.31	4.43888	40.7064	28.4355	40.6968	32.8443	38.8514	36.3069	5.45549	33.4012	41.7558	42.7351	52.4812	47.1648	43.5076	7.06585
Class total	MGDG(non-oxidized acyl(s))		10876.1	21627	20505.9	21110.6	18529.9	5123.05	24409	18089.1	21750.7	20145.2	19035.4	20685.9	2487.73	19069.5	20453.3	17164.3	20914.2	20774	19675.1	1582.68	19968.4	21298	21299.4	23998.3	21857	21684.2	1468.49
Class total	MGDG(oxidized acyl(s))		74.8017	101.35	106.004	160.794	110.737	36.0905	91.25	72.018	104.496	82.3825	85.2964	87.0885	11.9666	77.8988	73.8901	61.5613	44.9388	69.4292	65.5436	13.0176	82.0527	98.829	96.0512	89.5782	70.2648	87.3552	11.537
Class total	MGMG		15.0688	20.0692	12.082	14.1933	15.3533	3.38464	19.0098	12.2865	18.414	16.4162	12.8549	15.7963	3.10377	16.5567	22.6597	14.7999	16.647	23.1904	18.7707	3.86772	12.1082	14.6197	15.5505	19.0828	15.7243	15.4171	2.5067
Class total	PA		37.1518	68.2505	85.8317	109.476	75.1776	30.4623	115.123	107.071	122.601	104.314	97.8214	109.386	9.64852	62.1437	67.0235	64.813	47.4693	49.6067	58.2112	9.02953	110.261	135.106	119.317	130.445	88.1338	116.653	18.655
Class total	PC		346.242	679.009	646.054	650.927	580.558	156.884	984.865	784.236	851.632	847.088	827.4	859.044	75.2102	933.09	855.902	710.501	914.416	829.625	848.707	87.97	895.108	867.223	833.789	904.088	875.171	875.076	27.4284
Class total	PE		293.961	447.464	430.251	450.849	405.631	74.9913	597.902	490.264	520.561	530.94	525.488	533.031	39.5414	529.628	505.463	445.634	563.205	507.856	510.357	42.9637	557.549	541.887	518.365	566.696	552.382	547.376	18.5307
Class total	PG(non-oxidized acyl(s))		538.627	953.828	964.93	1022.74	870.031	222.992	1524.67	1220.76	1315.05	1324.97	1325.49	1342.19	111.08	1288.32	1332.13	1106.39	1320.14	1268.6	1263.12	91.1636	1398.71	1383.12	1366.02	1546.98	1376.92	1414.35	75.0805
Class total	PG(oxidized acyl(s))		5.67128	8.15167	8.90878	12.736	8.86692	2.9266	13.5857	11.2672	14.5159	12.8902	13.0918	13.0702	1.18738	10.5012	10.6302	9.31577	6.21019	10.1238	9.35623	1.83183	11.6306	14.435	13.5715	13.619	10.9246	12.8361	1.48469
Class total	PI		123.89	197.593	191.127	211.215	180.956	38.9543	267.294	216.898	241.384	240.931	233.309	239.963	18.2088	237.959	246.928	204.062	235.748	234.674	231.874	16.2789	253.482	252.593	245.719	264.83	251.148	253.554	6.98668
Class total	PS		10.103	16.9931	13.806	15.1796	14.0204	2.91963	20.4354	16.3845	19.7379	18.9155	17.1835	18.5313	1.70693	18.7461	21.6558	16.5294	19.1797	19.4834	19.1189	1.83143	17.9909	19.8476	19.5706	21.5684	20.6993	19.9354	1.33903
Class total	SQDG		19.2538	30.8284	28.6631	31.0406	27.4465	5.56642	46.3884	34.1418	40.5851	39.405	37.1301	39.5301	4.55408	38.2626	38.5648	31.1968	37.145	38.2345	36.6807	3.11269	37.2723	41.6245	40.2525	45.5214	40.7052	41.0752	2.97263
Class total	Sterol glucosides		96.5091	199.459	181.52	197.151	168.66	48.7561	288.536	214.304	329.705	254.385	226.072	262.6	47.1964	227.026	300.473	246.284	263.573	315.704	270.612	36.9667	205.9	247.146	235.225	268.484	254.153	242.182	23.5824
Class total	Tr/TeGDG		14.0726	23.165	29.5155	32.4009	24.7885	8.11912	27.2088	27.565	31.0912	22.9108	22.932	26.3416	3.47142	24.3506	20.6754	24.6063	9.8716	22.8789	20.4765	6.13063	28.3684	30.3656	31.5305	34.0428	20.7535	29.0122	5.05226
	Total lipids		14407.7	28268.9	26876.4	27925.3	24369.6	6667.63	33629.7	25232.4	30333.6	28075.1	26569.4	28768.1	3312.92	26939.2	28583.9	23967.1	28630.6	28683.2	27360.8	2034.2	27926.8	29690.7	29435.5	33044.4	30133.4	30046.2	1870.03
