# Supplementary material for: An efficient modified method for plant leaf lipid extraction results in improved recovery of phosphatidic acid
Source: Plant Methods. 2018 Feb 13;14:14. doi: 10.1186/s13007-018-0282-y (PMC5812192; doi:10.1186/s13007-018-0282-y)
Supplement: Supplementary file 6 — Additional file 6. Sorghum leaf lipid experimental data from three extraction methods. [file 13007_2018_282_MOESM6_ESM.xlsx]

## Sheet: Table S6-Sorghum lipid amts
Table S6. Sorghum leaf lipid experimental data from three extraction methods. The totals in each lipid category begin in row 121.
Lipid name	CoV on samples extracted by Ryu and Wang method	Ryu and Wang method 1	Ryu and Wang method 2	Ryu and Wang method 3	Ryu and Wang method 4	Ryu and Wang method 5	Ryu and Wang method 6	Ryu and Wang method 7	Average - Ryu and Wang method	Standard deviation	single-extraction with water 1	single-extraction with water 2	single-extraction with water 3	single-extraction with water 4	single-extraction with water 5	single-extraction with water 6	single-extraction with water 7	Average - single-extraction with water	Standard deviation	single-extraction with a repeat extraction 1	single-extraction with a repeat extraction 2	single-extraction with a repeat extraction 3	single-extraction with a repeat extraction 4	single-extraction with a repeat extraction 5	single-extraction with a repeat extraction 6	single-extraction with a repeat extraction 7	Average - single-extraction with a repeat extraction	Standard deviation
acMGDG(16:0/18:3/18:3)	0.232832	0.246716	0.267103	0.185894	0.160953	0.190644	0.306014	0.201564	0.222698	0.0518513	0.21057	0.249654	0.250151	0.22679	0.258242	0.209489	0.280023	0.240702	0.0261374	0.290557	0.281947	0.194505	0.176188	0.144591	0.19039	0.217115	0.213613	0.0542699
Campesterol-Glc	0.067282	3.81241	3.44339	3.48589	3.30758	3.34079	3.92625	3.69961	3.5737	0.240446	3.19261	3.6373	3.48905	3.37628	3.61289	3.80771	3.83159	3.56392	0.230055	4.13564	3.89961	3.51	3.38745	3.38262	4.03652	4.11915	3.78157	0.343148
Campesterol-Glc(16:0)	0.136221	0.316517	0.285891	0.318676	0.264315	0.298793	0.397411	0.343712	0.317902	0.0433049	0.220892	0.291942	0.281043	0.277665	0.263237	0.34017	0.417019	0.298852	0.0630219	0.228259	0.327608	0.269099	0.284223	0.277218	0.340164	0.368743	0.29933	0.0482484
Campesterol-Glc(18:2)	0.0968511	0.00350614	0.00450396	0.00425903	0.0045268	0.00427565	0.00477267	0.00401123	0.00426507	0.000413077	0.00326148	0.00402014	0.00426964	0.00449187	0.00324675	0.00448905	0.00402188	0.00397154	0.000526279	0.0052343	0.0044912	0.00452148	0.00399948	0.00451934	0.00426352	0.00397765	0.00442957	0.000425182
DAG(34:2)	0.109002	0.0055841	0.0060936	0.00651381	0.00653871	0.0055332	0.00509175	0.00501404	0.00576703	0.000628616	0.00619323	0.00407598	0.00502311	0.00455604	0.004995	0.00399026	0.00402188	0.00469364	0.000795255	0.00706215	0.00548924	0.0061101	0.0055532	0.00458211	0.00406166	0.00402998	0.00526978	0.00111928
DAG(34:3)	0.0506074	0.00609174	0.0060936	0.00601275	0.00553275	0.0055332	0.0061101	0.00551544	0.00584137	0.000295616	0.00619323	0.00560447	0.00502311	0.00506227	0.004995	0.00399026	0.00502735	0.00512796	0.000670736	0.00453995	0.00499022	0.00509175	0.0055532	0.00356386	0.00507707	0.00453373	0.00476426	0.000635478
DAG(36:5)	0.115303	0.00406116	0.0045702	0.00450956	0.00502978	0.00402414	0.0040734	0.00350983	0.00425401	0.000490501	0.00412882	0.00407598	0.00351617	0.00404981	0.002997	0.0029927	0.00351914	0.00361138	0.000492208	0.00453995	0.00399218	0.00458258	0.00403869	0.00305474	0.00304624	0.00352624	0.0038258	0.000638711
DAG(36:6)	0.259022	0.0192905	0.015234	0.0120255	0.0120715	0.0191147	0.0244404	0.0190533	0.0173186	0.00448589	0.0118704	0.0173229	0.0105485	0.0172117	0.013986	0.0129684	0.0180985	0.0145723	0.00298255	0.0131154	0.0199609	0.00967433	0.00908705	0.012219	0.0162466	0.0161199	0.0137747	0.00390558
DGDG(18:3-2O/18:3)	0.272503	0.0681192	0.0770678	0.0460977	0.0749437	0.054829	0.0592816	0.103791	0.0691614	0.0188466	0.0657314	0.125127	0.286819	0.0758627	0.0509491	0.115718	0.0950169	0.116461	0.0796566	0.255234	0.139227	0.106506	0.135482	0.0738159	0.0872767	0.217776	0.145045	0.0676422
DGDG(34:1)	0.154198	0.00688947	0.00544071	0.00429482	0.00431124	0.00682667	0.00872872	0.00680477	0.0061852	0.0016021	0.00423941	0.00618675	0.00376733	0.00614704	0.004995	0.00463156	0.00646373	0.0052044	0.0010652	0.00468408	0.00712888	0.00345512	0.00324538	0.00436392	0.00580237	0.00575712	0.00491955	0.00139485
DGDG(34:2)	0.191536	0.0243283	0.0275242	0.0164635	0.0267656	0.0195818	0.021172	0.0370681	0.0247005	0.00673095	0.0234755	0.0446882	0.102435	0.0270938	0.0181961	0.0413277	0.0339346	0.0415931	0.0284488	0.0911551	0.049724	0.0380378	0.0483866	0.0263628	0.0311702	0.0777772	0.051802	0.0241579
DGDG(34:3)	0.0705423	0.0359558	0.0325286	0.0465272	0.0427531	0.0314386	0.0333728	0.0349192	0.0367851	0.00567217	0.0293892	0.0269206	0.0371351	0.0263808	0.0321107	0.0194169	0.0240595	0.0279161	0.00570399	0.0437972	0.0310106	0.0452148	0.0412446	0.0353298	0.0234672	0.0257482	0.0351161	0.0087107
DGDG(34:4)	0.185504	0.0810347	0.101518	0.10057	0.10347	0.0623383	0.0692575	0.0838061	0.0859992	0.0164719	0.0883467	0.0470213	0.085931	0.0623871	0.0463822	0.0673357	0.0594304	0.0652621	0.016812	0.127475	0.0787742	0.125238	0.117842	0.053981	0.0727306	0.0791978	0.0936054	0.02935
DGDG(36:3)	0.0789421	2.44159	2.45122	2.6907	2.53159	2.16711	2.59516	2.32741	2.45783	0.173381	2.41278	2.13588	2.73042	2.16249	2.54924	2.34196	2.37201	2.3864	0.20842	2.92178	2.47105	2.43095	2.72413	2.40361	2.60454	2.70531	2.60877	0.188548
DGDG(36:4)	0.124379	0.0189618	0.0205538	0.0284532	0.0231729	0.0192225	0.0184806	0.0273981	0.0223204	0.00414052	0.0204291	0.0181265	0.0260125	0.0174684	0.0189097	0.019595	0.0154411	0.019426	0.00331872	0.0254593	0.0229907	0.0235045	0.0287463	0.0269008	0.0281249	0.0298323	0.0265084	0.00262431
DGDG(36:5)	0.138164	0.700006	0.713277	0.785594	0.804046	0.640091	0.685205	0.716291	0.720644	0.0568892	0.662086	0.620131	0.726556	0.592104	0.71714	0.690102	0.712268	0.674341	0.0517959	0.832144	0.698631	0.775947	0.794757	0.736774	0.719131	0.805637	0.766146	0.0490941
DGDG(36:6)	0.0446101	0.244395	0.237215	0.251068	0.299092	0.201746	0.235312	0.222408	0.241605	0.0300505	0.226901	0.193609	0.226219	0.198152	0.241901	0.200582	0.191937	0.211329	0.0199083	0.329327	0.217787	0.312779	0.273333	0.210377	0.233183	0.264468	0.263036	0.0459865
DGDG(38:6)	0.288864	0.926815	0.977152	1.08784	1.22619	0.916571	0.811225	0.926702	0.981785	0.135648	0.992944	0.737679	1.04768	0.716853	0.812759	0.824061	0.763618	0.842227	0.128421	1.34145	0.819109	1.28221	1.28138	0.789505	0.892114	1.01901	1.06068	0.237578
HexCer(36:1)-3	0.181007	0.0360631	0.0245216	0.024051	0.0236399	0.028169	0.0266265	0.0345969	0.0282383	0.00511133	0.0190671	0.0231158	0.029134	0.0219603	0.0194805	0.0149635	0.0286559	0.0223396	0.00516553	0.0423729	0.0259491	0.0276312	0.0189975	0.0225967	0.0155493	0.0263519	0.0256355	0.00856118
HexCer(38:1)-2	0.19448	0.0275482	0.0365321	0.0335712	0.0422501	0.0367203	0.0437076	0.0255716	0.0351287	0.00683183	0.0371307	0.0472367	0.0431987	0.051407	0.0374625	0.0558637	0.0517817	0.0462973	0.007306	0.0289133	0.0284442	0.035167	0.0399948	0.0451934	0.0642035	0.0477317	0.0413783	0.0125105
HexCer(38:1)-3	0.109769	0.193338	0.209184	0.210947	0.22634	0.163481	0.211505	0.1785	0.199042	0.0218487	0.191173	0.167338	0.167269	0.168695	0.145854	0.158613	0.164897	0.166263	0.0135739	0.251246	0.162182	0.215021	0.185476	0.154662	0.210166	0.183966	0.194674	0.0334425
HexCer(40:1)-3	0.0773699	1.20312	1.13849	1.30577	1.34396	1.10111	1.26785	1.13568	1.21371	0.0939046	1.13439	1.11886	1.18696	1.10509	1.08242	1.12276	1.2317	1.14031	0.0515162	1.50626	1.14975	1.27243	1.21312	1.08952	1.17382	1.23972	1.23495	0.13395
HexCer(42:0)-2	0.166479	0.186827	0.214188	0.241512	0.214771	0.165996	0.171314	0.152427	0.192434	0.0320362	0.226798	0	0.195901	0.147234	0.130869	0.146642	0.133727	0.140167	0.0712716	0.273679	0.173161	0.212007	0.204473	0.141104	0.169036	0.169547	0.191858	0.0432126
HexCer(42:1)-3	0.0687895	1.41176	1.33958	1.38945	1.45361	1.19769	1.48017	1.33022	1.37178	0.0943642	1.24174	1.2233	1.33665	1.22203	1.21978	1.26441	1.35286	1.26583	0.0563015	1.64699	1.24805	1.40278	1.37517	1.18371	1.26267	1.34853	1.35256	0.151246
HexCer(42:2)-3	0.193416	0.0530929	0.0490432	0.072654	0.0588484	0.0447686	0.0512434	0.0722022	0.0574075	0.0111035	0.0692437	0.0452266	0.0577657	0.0394286	0.031968	0.045888	0.0377051	0.0467466	0.0128082	0.0633101	0.0543934	0.0416981	0.0499935	0.0286225	0.0632003	0.0512122	0.0503472	0.0122288
HexCer(44:0)-2	0.135868	0.0901578	0.105092	0.104221	0.0955657	0.0709256	0.0999749	0.0817288	0.0925237	0.012571	0.0893144	0.0979909	0.0914205	0.0733672	0.0719281	0.0937712	0.0764157	0.0848869	0.0106875	0.108175	0.0838357	0.0994725	0.110986	0.070803	0.0802544	0.0939719	0.0924998	0.0149109
HexCer(44:1)-3	0.092256	0.179815	0.199175	0.172365	0.157935	0.209759	0.183371	0.185519	0.183991	0.0169743	0.171604	0.150755	0.155214	0.14374	0.158841	0.155122	0.168919	0.157742	0.00980154	0.152542	0.152701	0.145692	0.159479	0.161692	0.160509	0.182972	0.15937	0.0118457
HexCer(44:2)-3	0.236665	0.048585	0.0540476	0.0430914	0.0331965	0.027163	0.0331575	0.0416165	0.0401225	0.00949559	0.0366289	0.0311561	0.014567	0.0284485	0.0204795	0.0274331	0.0186012	0.0253306	0.0077503	0.0383848	0.0269472	0.0527506	0.0224971	0.0421805	0.0310986	0.0412681	0.0364467	0.0103209
LPC(16:0)	0.214844	0.0309664	0.0271673	0.0350744	0.0254004	0.0462777	0.0392065	0.0396109	0.0348148	0.00747976	0.0325145	0.0346458	0.0238598	0.040245	0.026973	0.0354136	0.0522844	0.0351337	0.00931977	0.0290052	0.0376762	0.0272409	0.0206983	0.0229106	0.0464552	0.0468486	0.0329764	0.0107776
LPC(18:2)	0.151242	0.0256361	0.0195503	0.0243015	0.021628	0.0256539	0.0302959	0.0290814	0.0251639	0.00380584	0.0234827	0.0196156	0.0231063	0.0301205	0.0207293	0.0296776	0.0407215	0.0267791	0.0073737	0.0237086	0.0187133	0.02164	0.0171644	0.0201104	0.031224	0.0334992	0.0237228	0.00628943
LPE(16:0)	0.207035	0.102037	0.110193	0.0876859	0.0754466	0.107394	0.137732	0.0837345	0.100603	0.0208284	0.0996078	0.0960402	0.0846393	0.0979548	0.0666833	0.132177	0.146799	0.103415	0.0274161	0.0981134	0.105543	0.114055	0.0759779	0.0585492	0.116011	0.118885	0.0981621	0.0227903
LPE(18:2)	0.150883	0.267529	0.268626	0.255291	0.290721	0.32671	0.318744	0.385329	0.30185	0.0455439	0.203086	0.226981	0.234077	0.296902	0.295455	0.329446	0.434363	0.288616	0.0786484	0.39775	0.298415	0.303214	0.178207	0.220196	0.290408	0.300486	0.284097	0.0696323
MGDG(18:3-2O/18:3)	0.283121	0.711746	0.814217	0.437928	0.812309	0.522133	0.577242	1.00431	0.697127	0.197371		1.06282	1.68274	0.754135	0.366134	0.638941	0.726452	0.871871	0.455853	1.45414	0.850832	0.76212	1.03737	0.861186	0.52667	1.11474	0.943864	0.294644
MGDG(18:3-O/18:3)	0.225613	0.139745	0.132116	0.0891891	0.154917	0.126258	0.100477	0.174489	0.131027	0.0295614	0.124438	0.258294	0.281796	0.175682	0.0619381	0.221958	0.132722	0.179547	0.0790897	0.25324	0.146213	0.154735	0.180976	0.144117	0.186591	0.221754	0.183947	0.0410494
MGDG(34:3)	0.138191	0.254195	0.290792	0.156403	0.29011	0.186476	0.206158	0.358683	0.248974	0.0704897	0.178485	0.37958	0.600979	0.269334	0.130762	0.228193	0.259447	0.292397	0.156878	0.519335	0.303869	0.272186	0.370488	0.307566	0.188096	0.39812	0.337094	0.10523
MGDG(34:4)	0.156793	0.0499088	0.0471844	0.0318532	0.0553275	0.045092	0.0358847	0.0623173	0.0467954	0.0105577	0.0444422	0.0922479	0.100642	0.0627436	0.0221207	0.0792709	0.0474007	0.0641239	0.0282463	0.090443	0.0522191	0.0552625	0.0646345	0.0514703	0.0666398	0.0791978	0.0656953	0.0146605
MGDG(34:5)	0.213801	1.00766	0.90401	0.757141	0.869433	0.695063	0.882406	0.709487	0.832171	0.114998	0.776842	0.781774	0.958516	0.664333	0.601541	0.73713	0.732916	0.750436	0.111836	0.855469	0.711106	0.822299	0.920773	0.611905	0.683416	0.987131	0.798871	0.135427
MGDG(34:6)	0.227058	0.037208	0.0352096	0.0341796	0.0443698	0.0291032	0.0313991	0.0290098	0.0343542	0.00538651	0.0363781	0.0251259	0.0464637	0.0278068	0.0296132	0.0306395	0.0249572	0.0315692	0.00762728	0.0505626	0.0297631	0.0432411	0.0451727	0.0373025	0.0336782	0.0376456	0.0396237	0.00713464
MGDG(36:3)	0.219171	0.00661873	0.0110812	0.0139582	0.0123948	0.0111383	0.00950946	0.0107444	0.0107779	0.00230431	0.0180994	0.012204	0.0138135	0.00552571	0.0115955	0.0067692	0.0052069	0.0104592	0.00482187	0.0126406	0.0108715	0.0168658	0.0135697	0.00932563	0.00949438	0.0113647	0.0120189	0.00263488
MGDG(36:4)	0.163923	0.0105542	0.00911516	0.00876859	0.00718539	0.00826387	0.00556213	0.0059094	0.00790839	0.00179566	0.0100353	0.0100504	0.00861104	0.00837769	0.0110604	0.00997566	0.0102342	0.00976353	0.00094457	0.0149551	0.00944577	0.0134568	0.0108914	0.011657	0.0143311	0.00834595	0.011869	0.00249639
MGDG(36:6)	0.0520472	0.138635	0.1462	0.124192	0.170294	0.0838962	0.146051	0.106369	0.130805	0.0286688	0.119169	0.113246	0.135265	0.0860942	0.0899101	0.10706	0.120656	0.1102	0.017464	0.155783	0.12333	0.155022	0.145874	0.0781918	0.105334	0.150937	0.130639	0.0297639
MGDG(38:4)	0.247662	0.778147	0.870766	0.872743	0.976316	0.629671	0.686475	0.669195	0.78333	0.128406	0.808381	0.692218	0.881196	0.632961	0.588697	0.500564	0.499503	0.657646	0.146594	1.19071	0.746751	1.10238	0.956661	0.646696	0.572887	0.668742	0.84069	0.242277
MGDG(38:5)	0.188826	45.3061	44.7226	46.6773	45.0021	40.2267	43.6349	41.4242	43.8563	2.2826	44.376	43.3323	49.9634	41.0863	42.0724	36.852	35.1686	41.8359	4.91014	50.6911	47.0449	49.3469	47.1676	43.6048	40.1543	43.0706	45.8686	3.74241
MGDG(38:6)	0.121213	0.010912	0.0160856	0.0186109	0.0177839	0.00988071	0.0125597	0.0182654	0.0148712	0.00368303	0.017741	0.0150755	0.0150693	0.0131904	0.00927644	0.0131821	0.0107729	0.0134725	0.00284014	0.0174477	0.0185351	0.022428	0.0128555	0.0148851	0.0114649	0.014561	0.0160253	0.00373286
NAPE(18:2/34:2)	0.13574	1.16505	1.32079	0.87736	1.13774	1.23592	1.37834	1.22292	1.19116	0.161688	0.916082	1.11325	0.937814	1.1709	0.945055	0.973126	1.12311	1.02562	0.105866	1.04268	1.34586	1.12884	1.0026	0.947988	0.876302	1.08507	1.06134	0.151084
NAPE(18:2/34:3)	0.180726	1.36404	1.302	0.964545	1.10856	1.38682	1.71898	1.32471	1.30995	0.236742	0.998142	1.38074	1.13472	1.3987	1.08042	1.35769	1.60021	1.27866	0.213376	0.877724	1.39127	1.20216	1.1278	0.978026	1.15859	1.37322	1.1584	0.189095
PA(34:2)	0.209425	0.111682	0.154371	0.125516	0.110404	0.174044	0.188395	0.151173	0.145084	0.0303842	0.140638	0.13629	0.130098	0.135162	0.118881	0.101752	0.237542	0.142909	0.0437794	0.131659	0.130494	0.183812	0.140597	0.147137	0.165512	0.142813	0.148861	0.0193217
PA(34:3)	0.236896	0.156101	0.17316	0.168858	0.145361	0.202716	0.277501	0.215353	0.191293	0.0453166	0.170314	0.207875	0.187362	0.195657	0.148352	0.193029	0.303149	0.20082	0.0491139	0.133424	0.160935	0.19425	0.166091	0.148919	0.246238	0.214848	0.180672	0.0397788
PA(36:4)	0.133786	0.0444189	0.0581431	0.0488536	0.0440105	0.0518109	0.0628832	0.0516446	0.0516807	0.00691415	0.0536746	0.0484022	0.0507334	0.0480915	0.0444555	0.0354136	0.0653555	0.0494466	0.00910485	0.0549839	0.04591	0.0636469	0.0489691	0.0437846	0.0522938	0.0455892	0.0507396	0.00693285
PA(36:5)	0.298458	0.0444189	0.071092	0.0633844	0.0465254	0.0711771	0.10489	0.0691937	0.0672402	0.0200684	0.0792217	0.0649609	0.066305	0.0668219	0.0569431	0.0760644	0.119902	0.0757456	0.0208191	0.0688559	0.0671184	0.091397	0.0570465	0.0631313	0.0837717	0.0642279	0.0707927	0.0122542
PC(32:0)	0.215807	0.0177811	0.0175154	0.0280595	0.0160953	0.0165996	0.0178347	0.0200562	0.0191345	0.00412936	0.0155548	0.0175881	0.0168274	0.0174684	0.0154845	0.0219465	0.017093	0.0174232	0.00216805	0.0174477	0.0192123	0.0133132	0.0222471	0.0153156	0.0233239	0.0203854	0.0187493	0.00363063
PC(34:1)	0.0950743	0.181991	0.173668	0.190654	0.146366	0.15996	0.15428	0.160449	0.166767	0.0158553	0.126187	0.135781	0.133866	0.182495	0.14036	0.0972627	0.0877272	0.129097	0.0310347	0.156881	0.177901	0.123475	0.162052	0.214341	0.104588	0.156162	0.156486	0.0356376
PC(34:2)	0.192658	1.53842	1.80066	1.98471	2.21738	1.45196	1.32997	1.47488	1.68542	0.32471	1.53721	1.30151	1.75306	1.4916	1.4995	1.53725	1.36342	1.49765	0.144279	2.11713	1.51104	2.22611	1.88405	1.7048	1.57618	1.80946	1.83268	0.265983
PC(34:3)	0.0903272	2.3674	2.3473	2.59074	2.68364	2.10513	2.17011	2.54813	2.40178	0.216946	2.01564	2.18523	2.62734	2.24866	2.33217	2.47721	2.30026	2.31236	0.197984	2.15799	2.04275	2.67775	2.86848	2.04286	2.63703	2.81721	2.46344	0.367978
PC(34:4)	0.220983	0.00726271	0.0100088	0.00876859	0.0128259	0.0110664	0.00703341	0.00877457	0.00939149	0.00207536	0.0110389	0.0100504	0.00577657	0.00648826	0.00549451	0.00723235	0.00703829	0.00758845	0.00213204	0.00847458	0.00898239	0.0148204	0.0112485	0.0120516	0.0112858	0.0106899	0.011079	0.00209546
PC(36:1)	0.119679	0.0202855	0.0235207	0.0225478	0.0233885	0.0193662	0.0218538	0.0165463	0.0210727	0.00252195	0.0203215	0.0178394	0.0263713	0.0202134	0.0272228	0.018455	0.0175957	0.0211456	0.00401166	0.0319043	0.0269472	0.0213514	0.0264966	0.0243542	0.0218192	0.0188938	0.0245381	0.00434625
PC(36:2)	0.29159	0.162954	0.191187	0.21721	0.274374	0.157445	0.127548	0.129362	0.180012	0.0524896	0.16025	0.144952	0.160237	0.168827	0.163586	0.16809	0.132219	0.15688	0.0134562	0.271136	0.154447	0.300668	0.214808	0.161392	0.133019	0.155154	0.198661	0.0651463
PC(36:3)	0.192294	0.377688	0.398877	0.411873	0.495684	0.281942	0.307796	0.33945	0.37333	0.0717892	0.344498	0.306972	0.396323	0.348537	0.303447	0.303011	0.297116	0.328558	0.0364764	0.477199	0.346571	0.482953	0.440722	0.337803	0.321125	0.359424	0.395114	0.0694297
PC(36:4)	0.221811	0.89904	1.06206	1.24013	1.44028	0.888833	0.823337	0.881217	1.03356	0.229254	0.949886	0.777747	1.02723	0.919054	0.871379	0.731964	0.792059	0.867045	0.105742	1.4654	0.902232	1.47101	1.20202	1.03759	0.799639	1.00724	1.12645	0.264102
PC(36:5)	0.193721	1.46456	1.57875	1.98671	1.97067	1.3174	1.28541	1.32646	1.56142	0.30248	1.36741	1.33208	1.76763	1.47008	1.38087	1.58613	1.32043	1.46066	0.163972	1.83742	1.38504	2.14286	1.99638	1.35809	1.53378	1.79511	1.72124	0.303445
PC(36:6)	0.0859783	1.10134	0.95898	1.11386	1.2411	1.01031	1.06672	1.16476	1.09387	0.0940489	0.874277	0.969828	1.12442	1.09699	0.938312	1.19384	1.1211	1.04554	0.117709	0.906225	0.940157	1.12706	1.20277	0.791687	1.29186	1.34601	1.08654	0.210363
PC(38:2)	0.116502	0.0207864	0.0195172	0.0230489	0.0266578	0.0213783	0.0246169	0.0258223	0.0231182	0.00269333	0.0173109	0.0211057	0.0231063	0.0157215	0.0222278	0.0276825	0.0339346	0.0230128	0.0062052	0.0249252	0.0212084	0.0334087	0.0242468	0.0188306	0.029343	0.0256061	0.025367	0.00486489
PC(38:3)	0.247449	0.0520912	0.0362819	0.0353249	0.0417471	0.0591046	0.0530018	0.0681909	0.0493918	0.0122219	0.0248374	0.0444728	0.0457103	0.0394286	0.0387113	0.0753162	0.0736507	0.0488753	0.0187648	0.0443669	0.0349315	0.0439588	0.0519932	0.0311333	0.0942989	0.0653826	0.052295	0.0216693
PC(38:4)	0.258766	0.012021	0.0117603	0.0170361	0.0160953	0.00930584	0.0150716	0.00852387	0.0128306	0.00332012	0.0165583	0.0153268	0.014567	0.0122279	0.011988	0.0124696	0.0160875	0.014175	0.0019279	0.0184447	0.0149707	0.0205978	0.0209973	0.00878761	0.0180572	0.0134246	0.0164685	0.00436837
PC(40:2)	0.220927	0.00701227	0.00825727	0.0072654	0.00779615	0.0055332	0.00627983	0.00401123	0.00659362	0.00145671	0.00602119	0.00703525	0.00602773	0.00623871	0.00649351	0.00648418	0.00502735	0.0061897	0.000619416	0.00722832	0.00798435	0.0113037	0.00699909	0.00627686	0.00777465	0.00671228	0.00775418	0.00167168
PE(34:1)	0.143193	0.022844	0.0218354	0.0290616	0.0269093	0.0223843	0.0241858	0.0188026	0.0237176	0.0033962	0.0227085	0.0170682	0.0175809	0.0230333	0.0242258	0.018455	0.0175957	0.0200953	0.00308075	0.028753	0.0247016	0.0170574	0.0176693	0.030802	0.0157389	0.0221649	0.0224124	0.00593856
PE(34:2)	0.187795	0.577954	0.668011	0.716519	0.836703	0.536972	0.529033	0.528981	0.627739	0.117886	0.609001	0.546436	0.681384	0.553306	0.579421	0.576344	0.552506	0.585485	0.0474658	0.771287	0.617041	0.922626	0.761798	0.67408	0.535377	0.653361	0.705081	0.125905
PE(34:3)	0.152568	0.693697	0.70508	0.839029	0.962196	0.644115	0.69477	0.677146	0.745147	0.113685	0.680997	0.70922	0.828813	0.693024	0.680569	0.789573	0.74631	0.732644	0.0579852	0.711007	0.680915	0.948848	0.929404	0.663388	0.790246	0.842266	0.795154	0.116463
PE(36:3)	0.233011	0.0507645	0.0578892	0.0651381	0.0824883	0.0495473	0.0501538	0.04287	0.0569787	0.0132767	0.0557391	0.0484022	0.0590215	0.0511289	0.0524476	0.0431447	0.0475084	0.0510561	0.00531567	0.0716303	0.0491537	0.0786676	0.066386	0.0529488	0.0441705	0.0473523	0.0586156	0.0134722
PE(36:4)	0.200802	0.310425	0.376534	0.408616	0.474308	0.300805	0.304232	0.285048	0.351424	0.0705667	0.349401	0.290923	0.379496	0.297661	0.315185	0.286052	0.289073	0.315399	0.0358995	0.461814	0.366033	0.50332	0.415228	0.390752	0.271623	0.332474	0.391606	0.0780111
PE(36:5)	0.149268	0.394948	0.423505	0.506323	0.550509	0.379779	0.408613	0.394605	0.436897	0.0652149	0.424752	0.40505	0.511603	0.395869	0.404346	0.424464	0.439139	0.429318	0.0392494	0.454247	0.417931	0.562893	0.530078	0.425118	0.43282	0.4637	0.469541	0.0557268
PE(36:6)	0.116676	0.147725	0.124411	0.159087	0.177803	0.133048	0.154026	0.148165	0.149181	0.0174058	0.1298	0.143933	0.153707	0.14554	0.12962	0.17208	0.177214	0.150271	0.0188036	0.110977	0.125255	0.169555	0.176188	0.112771	0.178459	0.174549	0.149679	0.031626
PE(42:2)	0.20951	0.0578715	0.0614438	0.0744077	0.067902	0.0508048	0.0486262	0.0393602	0.0572023	0.0119845	0.055223	0.0509497	0.0600261	0.0485978	0.0504496	0.0498783	0.0505249	0.0522356	0.0040037	0.0675948	0.056639	0.0766309	0.0610852	0.0547308	0.0469629	0.0541529	0.0596852	0.00981468
PE(42:3)	0.0940523	0.0553333	0.0462098	0.0573716	0.0505493	0.0520624	0.04939	0.0438728	0.0506842	0.00476696	0.0495458	0.0519687	0.0457103	0.0448011	0.0397103	0.0481326	0.0472571	0.0467323	0.00390843	0.0491828	0.0521478	0.0486262	0.0502312	0.041239	0.0545785	0.049871	0.0494109	0.00413374
PG(32:0)	0.200598	0.571355	0.63475	0.733555	0.715989	0.447938	0.474551	0.491125	0.581323	0.116612	0.712221	0.482494	0.70876	0.485471	0.576424	0.493546	0.506505	0.566489	0.103373	0.900676	0.633259	0.870944	0.783254	0.523379	0.5237	0.546063	0.683039	0.16575
PG(32:1)	0.134822	0.907923	0.893474	0.772137	0.712971	0.970573	1.06647	0.961943	0.897927	0.12106	0.789895	1.02995	0.816004	0.909689	1.04271	0.944944	0.977317	0.930072	0.0984818	0.6477	1.02025	0.729648	0.818592	1.07043	1.04308	1.0211	0.907258	0.172036
PG(32:2)	0.127678	0.015737	0.0132028	0.0145308	0.0138319	0.0160966	0.0122202	0.0112816	0.013843	0.00176745	0.00438687	0.0122279	0.0100462	0.0121494	0.00474525	0.011472	0.0128197	0.00969249	0.00360928	0.00832324	0.0104795	0.00840139	0.0113588	0.0119644	0.0139619	0.0156162	0.0114436	0.00270654
PG(34:0)	0.223931	0.0778863	0.107845	0.114242	0.103362	0.0631288	0.0758603	0.0754613	0.0882551	0.019763	0.0835441	0.0658298	0.108248	0.0753636	0.0811688	0.0912773	0.101301	0.0866761	0.0147371	0.122881	0.10729	0.122833	0.129233	0.108464	0.0734829	0.0999383	0.10916	0.0188858
PG(34:1)	0.0713076	0.21738	0.220444	0.241763	0.268339	0.242706	0.236875	0.245688	0.239028	0.0170445	0.20171	0.204776	0.290838	0.246304	0.207542	0.235176	0.204362	0.227244	0.0330125	0.301595	0.264981	0.323537	0.270715	0.278191	0.233741	0.215041	0.269686	0.0371746
PG(34:2)	0.185686	1.66541	2.24072	2.39633	2.5174	1.72133	1.87892	1.61878	2.00556	0.372403	2.10943	1.86635	2.63261	1.72987	1.71279	1.61955	1.48684	1.87963	0.385606	2.99776	2.39481	3.03667	3.0661	2.13966	1.68359	1.93761	2.46517	0.57322
PG(34:3)	0.081324	2.46792	2.6657	2.65187	2.54834	2.166	2.36385	2.22272	2.44091	0.198505	2.50464	2.23287	2.66325	2.17931	2.34665	2.1919	2.26004	2.33981	0.181323	2.94744	2.64881	2.86106	2.75413	2.38041	2.24787	2.39633	2.60515	0.267243
PG(34:4)	0.0964905	1.73082	1.70646	1.52699	1.34672	1.76358	1.79332	1.6975	1.6522	0.159421	1.51166	1.7435	1.58203	1.75104	1.87937	1.77592	1.75706	1.71437	0.124922	1.37737	1.78775	1.38903	1.66167	1.99322	1.77596	1.91601	1.70014	0.240958
PG(36:3)	0.294892	0.0197846	0.0245216	0.0147813	0.0228855	0.0115694	0.0125597	0.0150421	0.0173063	0.0051035	0.0155548	0.0118092	0.0153205	0.0187161	0.012987	0.0154623	0.0196067	0.0156366	0.00280034	0.0176969	0.0109785	0.0226074	0.0234969	0.0218435	0.0145461	0.019391	0.0186515	0.00459173
PG(36:4)	0.246373	0.0197846	0.0160141	0.0268068	0.0153408	0.0269115	0.0185883	0.0165463	0.0199989	0.0049272	0.0183145	0.0276385	0.022604	0.0184666	0.0262238	0.0162104	0.017093	0.0209358	0.00457777	0.0204387	0.0169667	0.0293896	0.0199974	0.0241032	0.0210668	0.013176	0.020734	0.00513692
PG(36:5)	0.207513	0.024543	0.0210185	0.0235499	0.0281667	0.0206237	0.0248681	0.0135379	0.0223297	0.0046337	0.0178127	0.0103016	0.021097	0.0157215	0.00949051	0.0199513	0.0125684	0.0152776	0.00461743	0.028664	0.0261987	0.0344135	0.0247468	0.0331418	0.0168033	0.0213798	0.0264783	0.00625598
PI(34:2)	0.132581	0.731263	1.01636	0.936986	1.07788	0.850101	0.971252	0.816286	0.914304	0.121219	1.17749	1.07708	1.23895	1.04561	1.10265	1.17713	1.149	1.13827	0.066956	1.59075	1.18443	1.75971	1.435	1.25652	1.0276	1.35307	1.37244	0.248203
PI(34:3)	0.116146	1.6534	2.02307	1.97043	2.15048	1.99623	2.40789	1.86898	2.01007	0.233462	2.41459	2.78644	2.61578	2.47444	2.44231	3.09445	2.98675	2.68782	0.273888	2.71565	2.57246	3.22232	3.14488	2.36615	2.82057	3.08017	2.84603	0.318458
PI(36:2)	0.274175	0.022289	0.0355313	0.0303143	0.0394837	0.0216298	0.0251193	0.0195548	0.0277032	0.00759552	0.0459116	0.027136	0.0442033	0.0284485	0.0272228	0.0321715	0.0387106	0.0348292	0.00806825	0.059322	0.0326859	0.0683245	0.0467439	0.0359037	0.031851	0.0367932	0.0445178	0.0142898
PI(36:3)	0.205226	0.0480841	0.0628053	0.0714014	0.0772071	0.054829	0.0522482	0.0451264	0.0588145	0.0120703	0.0697455	0.0670861	0.0778581	0.075114	0.0574426	0.0723235	0.0638473	0.0690596	0.00696674	0.0909771	0.0606312	0.127606	0.0967374	0.0527257	0.0752385	0.0793043	0.0833172	0.0249404
PI(36:4)	0.209003	0.0433258	0.0750661	0.0598769	0.0767041	0.0608652	0.0630495	0.0466306	0.0607883	0.012705	0.0760176	0.0615584	0.0801185	0.0641339	0.0684316	0.0623479	0.0578145	0.0672032	0.0081549	0.119392	0.0843347	0.113539	0.0934878	0.0713052	0.0509114	0.06762	0.0857986	0.0248896
PI(36:5)	0.171799	0.0848986	0.128113	0.118501	0.139828	0.109406	0.10952	0.0922583	0.111789	0.0192053	0.147018	0.130906	0.143661	0.126521	0.122128	0.11871	0.117891	0.129548	0.0117172	0.184197	0.134736	0.214017	0.163479	0.132065	0.106588	0.135986	0.15301	0.0365639
PI(36:6)	0.126629	0.124217	0.13662	0.12251	0.1182	0.14336	0.168299	0.131117	0.134903	0.0170826	0.166837	0.180404	0.172041	0.155718	0.136114	0.166843	0.160875	0.16269	0.0141059	0.168993	0.170665	0.182617	0.204723	0.141606	0.181074	0.185706	0.176484	0.0193548
PS(34:2)	0.196153	0.00812232	0.0121872	0.00826753	0.00729318	0.00855131	0.0114564	0.0100281	0.00941515	0.00184681	0.0121284	0.0129922	0.0165763	0.0121494	0.0132368	0.0122202	0.0130711	0.0131963	0.00156377	0.0161421	0.0134736	0.0155298	0.0128733	0.0165465	0.0147235	0.0161199	0.0150584	0.00142222
PS(34:3)	0.192945	0.0125219	0.0167648	0.0165351	0.0148378	0.0145875	0.0226074	0.0162956	0.0163072	0.00314639	0.0203215	0.0266334	0.0253667	0.0224593	0.0232268	0.0319221	0.0289073	0.0255482	0.00398683	0.0199402	0.0212084	0.0183371	0.0182476	0.0223456	0.0331049	0.035053	0.0240338	0.00703836
PS(36:5)	0.286857	0.0145254	0.0205181	0.0107728	0.0153408	0.0246479	0.022105	0.01429	0.0174571	0.00500771	0.00853003	0.0198494	0.0190878	0.023208	0.0142358	0.0147141	0.0208635	0.0172127	0.0050039	0.0112164	0.0184638	0.0135644	0.0117485	0.0170731	0.0203144	0.0246117	0.0167132	0.00488752
PS(40:2)	0.232425	0.018282	0.0162643	0.0185393	0.010311	0.0183602	0.0223562	0.0135379	0.0168073	0.00390643	0.0195689	0.0221108	0.0253667	0.0214612	0.017982	0.0182056	0.0155848	0.02004	0.00322368	0.0269192	0.0311889	0.0349159	0.0252467	0.0223456	0.0223208	0.0310754	0.0277161	0.00482814
PS(40:3)	0.151752	0.010268	0.012511	0.0120255	0.0105625	0.0115694	0.0158252	0.0130365	0.0122569	0.00186001	0.0112897	0.028141	0.019339	0.0152224	0.0232268	0.0291788	0.0221203	0.0212169	0.00650896	0.025673	0.022456	0.023361	0.030496	0.0225967	0.029343	0.0318212	0.0265353	0.0039683
PS(42:2)	0.167444	0.048585	0.0613039	0.0576222	0.0613633	0.0447686	0.0524994	0.0383574	0.0520714	0.00871906	0.0629717	0.0728651	0.0806209	0.056897	0.04995	0.0640936	0.0537926	0.0630273	0.0108115	0.0982054	0.0756018	0.0994725	0.0754902	0.0821014	0.0647051	0.0730892	0.0812379	0.0130746
PS(42:3)	0.137022	0.0586026	0.0595524	0.0546158	0.0518067	0.055332	0.0758603	0.0661853	0.0602793	0.0082596	0.068742	0.0866843	0.0806209	0.0743654	0.0706793	0.09427	0.0713884	0.0781072	0.00951442	0.0817547	0.0893249	0.104999	0.0867387	0.0981702	0.0870259	0.105656	0.0933813	0.00952819
Sitosterol-Glc	0.0495338	2.10118	2.03729	2.29236	2.1115	2.12777	2.28184	2.29342	2.17791	0.10788	1.93832	1.97741	2.10569	1.98141	1.999	2.01109	1.96921	1.99745	0.0530029	2.52841	2.13731	1.98694	2.16222	2.08543	2.35296	2.26825	2.21736	0.181513
Sitosterol-Glc(16:0)	0.106203	0.571355	0.585493	0.682697	0.598292	0.571932	0.748742	0.63227	0.627254	0.0666166	0.519715	0.587195	0.641953	0.54065	0.501499	0.619239	0.734496	0.592107	0.0812586	0.539498	0.621282	0.631377	0.672694	0.563091	0.702413	0.724389	0.636392	0.0688419
Sitosterol-Glc(18:2)	0.109904	0.00901578	0.00950837	0.011775	0.011317	0.00905433	0.00954534	0.00977738	0.00999902	0.00109893	0.00928268	0.00929658	0.0107997	0.00848464	0.00799201	0.00922748	0.00804376	0.00901812	0.000970584	0.0122134	0.0104795	0.0120573	0.0117485	0.00979191	0.00978101	0.0089497	0.0107173	0.0012917
SQDG(32:0)	0.0910663	3.29106	3.52362	3.75747	3.34329	2.95523	3.3575	2.90012	3.30404	0.300887	3.81451	3.47834	3.74573	3.43323	3.20579	2.60115	2.66952	3.27833	0.483809	3.61935	3.65933	3.28978	3.85039	2.60468	2.81168	3.03105	3.26661	0.469146
SQDG(34:3)	0.0580123	3.99821	4.20966	4.35523	3.99666	4.08501	4.66812	4.06889	4.1974	0.243501	4.58712	4.62369	4.74884	4.43151	4.43506	4.2232	4.05958	4.44414	0.238909	5.01412	4.65538	4.21597	4.95598	4.09437	4.61201	4.71307	4.6087	0.345645
SQDG(36:5)	0.125565	0.066867	0.067059	0.0711508	0.0842488	0.0616197	0.0602864	0.0787204	0.0699932	0.00878868	0.0948338	0.0806541	0.116285	0.0262026	0.0314685	0.0538686	0.0422297	0.0636489	0.0342161	0.124626	0.0855823	0.0994725	0.107736	0.0795906	0.0165525	0.073835	0.0839136	0.0344666
SQDG(36:6)	0.0801848	0.13148	0.146879	0.15107	0.145612	0.138078	0.134137	0.165463	0.144674	0.0116007	0.139742	0.216585	0.157726	0.168944	0.12987	0.164848	0.111104	0.155546	0.033864	0.241775	0.157441	0.146446	0.15448	0.209647	0.202642	0.20286	0.187899	0.0355426
Stigmasterol-Glc	0.051133	3.11136	2.81296	3.04621	3.02843	2.74648	3.16274	3.00441	2.98751	0.152761	2.65612	2.7709	2.99653	2.64529	3.05045	3.12438	3.19186	2.91936	0.225788	3.59791	3.10042	3.23734	2.86898	2.87629	3.28664	3.3741	3.19167	0.264995
Stigmasterol-Glc(16:0)	0.130299	0.219557	0.226479	0.247775	0.228603	0.225352	0.311106	0.240925	0.242828	0.0316402	0.181668	0.226981	0.240858	0.224005	0.215035	0.263607	0.317226	0.238483	0.0427335	0.183364	0.234041	0.250514	0.228691	0.217396	0.264008	0.265223	0.234748	0.0289024
Stigmasterol-Glc(18:2)	0.206456	0.00150263	0.00225198	0.00225478	0.00251489	0.00201207	0.00251193	0.00150421	0.00207893	0.000429207	0.00200706	0.00226133	0.00251155	0.00174684	0.00174825	0.00199513	0.00201094	0.00204016	0.000272749	0.00199402	0.00174658	0.00276312	0.00174977	0.00225967	0.00150477	0.00198882	0.00200097	0.000412721
TAG(16:0/36:4)	0.105388	0.0192905	0.0182808	0.0205436	0.021628	0.0165996	0.0213854	0.0170477	0.0192537	0.00202911	0.0175475	0.0178324	0.0190878	0.0172117	0.014985	0.0154623	0.0191039	0.0173187	0.00160918	0.0262308	0.0199609	0.0249496	0.0186789	0.0173102	0.017262	0.0176312	0.0202891	0.00376001
TAG(16:0/36:5)	0.0871738	0.0492416	0.0446864	0.0476009	0.0533156	0.0442656	0.0549909	0.0456278	0.0485327	0.00423078	0.0443848	0.0499307	0.0421941	0.049104	0.0394605	0.0483819	0.051279	0.0463907	0.00442372	0.0544794	0.0504012	0.0529542	0.0474546	0.0386934	0.046709	0.0528935	0.0490836	0.0054252
TAG(16:0/36:6)	0.175236	0.0553333	0.0426552	0.0450956	0.0508007	0.0528169	0.0707754	0.0596671	0.0538777	0.00944131	0.0433526	0.0606301	0.0462126	0.0582161	0.0444555	0.0638442	0.0638473	0.0543655	0.00930757	0.0428773	0.0518983	0.046335	0.052503	0.0356386	0.0634634	0.0604497	0.0504522	0.0097409
TAG(18:2/34:2)	0.112222	0.0255447	0.0235207	0.0290616	0.0296757	0.02666	0.0316503	0.0240674	0.0271686	0.00304892	0.0240848	0.0286435	0.0281294	0.0289476	0.023976	0.0254379	0.0296614	0.0269829	0.00241294	0.0353938	0.0309394	0.0396885	0.0294962	0.0271161	0.0260827	0.0288379	0.0310792	0.00484694
TAG(18:2/36:5)	0.162031	0.0641122	0.0690608	0.0766625	0.090536	0.0588531	0.0708365	0.0581629	0.0697463	0.0113011	0.068742	0.0698499	0.072835	0.0693744	0.0494505	0.0653406	0.0708856	0.0666397	0.00791379	0.100199	0.068865	0.107511	0.0794897	0.0652794	0.0536701	0.0681172	0.0775902	0.0195772
TAG(18:2/36:6)	0.134932	0.09717	0.0850749	0.0906923	0.115182	0.0965795	0.12208	0.0932611	0.100006	0.013494	0.085802	0.104524	0.0929275	0.101317	0.0739261	0.105243	0.111607	0.096478	0.013096	0.10319	0.0953132	0.119066	0.104486	0.0753224	0.102826	0.108888	0.101299	0.0135396
TAG(18:3/36:4)	0.168439	0.070055	0.066014	0.0736562	0.0915419	0.055835	0.075358	0.0591657	0.0702322	0.0118299	0.0598679	0.0611396	0.0637934	0.0653032	0.0484515	0.0588564	0.066361	0.060539	0.00601296	0.087268	0.067368	0.0931791	0.0737061	0.0590583	0.0538169	0.0675022	0.0716998	0.0142813
TAG(18:3/36:5)	0.127718	0.157878	0.146246	0.158336	0.196161	0.139336	0.177702	0.143903	0.159937	0.0204268	0.136251	0.15234	0.146675	0.15288	0.114386	0.162603	0.175957	0.148727	0.0195939	0.163438	0.143219	0.194505	0.166091	0.11608	0.142666	0.170771	0.156681	0.0251312
TAG(18:3/36:6)	0.206564	0.279205	0.197534	0.199423	0.237405	0.250503	0.349803	0.276274	0.255735	0.0528256	0.181668	0.265448	0.200422	0.258176	0.176823	0.292786	0.318231	0.241936	0.0560037	0.171509	0.233542	0.214363	0.21708	0.1451	0.291424	0.292174	0.223599	0.0553847
acylated MGDG	Class total	0.246716	0.267103	0.185894	0.160953	0.190644	0.306014	0.201564	0.222698	0.0518513	0.21057	0.249654	0.250151	0.22679	0.258242	0.209489	0.280023	0.240702	0.0261374	0.290557	0.281947	0.194505	0.176188	0.144591	0.19039	0.217115	0.213613	0.0542699
acyl steryl glycosides	Class total	1.12145	1.11413	1.26744	1.10957	1.11142	1.47409	1.2322	1.20433	0.135491	0.936826	1.1217	1.18143	1.05704	0.992757	1.23873	1.48282	1.14447	0.182128	0.970562	1.19965	1.17033	1.20311	1.07427	1.32213	1.37327	1.18762	0.137359
DAG	Class total	0.0350275	0.0319914	0.0290616	0.0291727	0.0342052	0.0397157	0.0330927	0.033181	0.00368826	0.0283856	0.0310793	0.0241109	0.0308798	0.026973	0.0239416	0.0306668	0.0280053	0.00310071	0.0292575	0.0344325	0.0254588	0.0242321	0.0234197	0.0284316	0.0282099	0.0276346	0.00373916
DGDG(non-oxidized acyl(s))	Class total	18.5266	17.8093	18.7045	19.2199	16.9411	19.1156	17.699	18.288	0.834048	16.9149	16.1001	18.2547	15.6475	17.0217	16.9985	17.0147	16.8503	0.823044	19.8801	17.5397	18.7335	19.4779	16.0779	18.6222	19.5287	18.5514	1.33909
HexCer	Class total	3.43031	3.36985	3.59763	3.65011	3.04577	3.56892	3.23807	3.41438	0.21688	3.2171	2.90498	3.27808	3.0014	2.91908	3.08547	3.26526	3.09591	0.159852	4.11187	3.10541	3.50465	3.38019	2.94009	3.2305	3.38528	3.37971	0.374715
LPC	Class total	0.0566024	0.0467176	0.0593759	0.0470284	0.0719316	0.0695024	0.0686923	0.0599787	0.0105264	0.0559971	0.0542614	0.046966	0.0703655	0.0477023	0.0650912	0.093006	0.0619128	0.0161618	0.0527139	0.0563895	0.0488808	0.0378627	0.0430209	0.0776792	0.0803478	0.0566993	0.0164237
LPE	Class total	0.369566	0.378819	0.342977	0.366168	0.434105	0.456476	0.469063	0.402453	0.0497517	0.302694	0.323021	0.318716	0.394857	0.362138	0.461624	0.581162	0.39203	0.0996942	0.495864	0.403958	0.417269	0.254185	0.278745	0.406419	0.41937	0.382259	0.0853245
MGDG(non-oxidized acyl(s))	Class total	47.3591	46.7688	48.5656	47.1599	41.7448	45.4678	43.0212	45.7267	2.48688	46.2279	45.0351	52.1018	42.5703	43.459	38.3058	36.6172	43.4739	5.14785	53.0608	48.7541	51.5863	49.3354	45.0654	41.632	44.9946	47.7755	4.05521
NAPE	Class total	2.52909	2.62279	1.8419	2.2463	2.62274	3.09731	2.54763	2.50111	0.384596	1.91422	2.49399	2.07253	2.56961	2.02547	2.33081	2.72331	2.30428	0.307209	1.9204	2.73714	2.331	2.13041	1.92601	2.03489	2.45829	2.21973	0.304142
oxidized galactolipids	Class total	0.919609	1.0234	0.573215	1.04217	0.703219	0.737001	1.28259	0.897315	0.242978	0.190169	1.44625	2.25136	1.00568	0.479021	0.976617	0.954191	1.04333	0.668557	1.96261	1.13627	1.02336	1.35382	1.07912	0.800538	1.55427	1.27286	0.38795
PA	Class total	0.356621	0.456766	0.406612	0.3463	0.499748	0.633669	0.487365	0.455297	0.0990038	0.443848	0.457528	0.434499	0.445733	0.368631	0.406259	0.725949	0.468921	0.117281	0.388923	0.404457	0.533107	0.412704	0.402971	0.547816	0.467478	0.451065	0.0660549
PC	Class total	8.23063	8.63835	9.87794	10.6141	7.51534	7.41086	8.17664	8.63769	1.19634	7.487	7.28752	9.12849	8.04403	7.75724	8.26434	7.58476	7.9362	0.621685	9.54217	7.59437	10.7106	10.1355	7.76531	8.60312	9.60687	9.13686	1.18354
PE	Class total	2.31156	2.48492	2.85555	3.22937	2.16952	2.26303	2.17885	2.49897	0.400549	2.37717	2.26395	2.73734	2.25296	2.27597	2.40812	2.36713	2.38324	0.167835	2.72649	2.38982	3.32822	3.00807	2.44583	2.36998	2.63989	2.70119	0.356747
PG	Class total	7.71854	8.54415	8.51656	8.29335	7.45045	7.95808	7.36963	7.97868	0.487534	7.96917	7.68774	8.87081	7.44209	7.9001	7.41541	7.35551	7.80583	0.527763	9.37054	8.92176	9.42854	9.5633	8.5848	7.6478	8.20165	8.81691	0.712731
PI	Class total	2.70748	3.47757	3.31002	3.67978	3.23642	3.79738	3.01996	3.31837	0.377368	4.0976	4.33061	4.37261	3.96998	3.95629	4.72397	4.57489	4.28942	0.29686	4.92928	4.23994	5.68813	5.18505	4.05627	4.29383	4.93864	4.76159	0.589583
PS	Class total	0.170907	0.199102	0.178378	0.171515	0.177817	0.22271	0.171731	0.184594	0.0194581	0.203552	0.269276	0.266978	0.225763	0.212537	0.264604	0.225728	0.238348	0.0278694	0.279851	0.271717	0.310179	0.260841	0.281179	0.271538	0.317427	0.284676	0.0210839
SQDG	Class total	7.48762	7.94722	8.33492	7.56981	7.23994	8.22005	7.2132	7.71611	0.455258	8.63621	8.39926	8.76859	8.05988	7.8022	7.04306	6.88244	7.94166	0.745927	8.99988	8.55773	7.75167	9.06858	6.98828	7.64289	8.02081	8.14712	0.765328
sterol glycosides	Class total	9.02495	8.29364	8.82446	8.44751	8.21504	9.37083	8.99744	8.73912	0.430682	7.78705	8.38561	8.59127	8.00298	8.66234	8.94318	8.99267	8.48073	0.454537	10.262	9.13734	8.73427	8.41866	8.34434	9.67612	9.7615	9.1906	0.73401
TAG	Class total	0.81783	0.693073	0.741071	0.886247	0.741449	0.974582	0.777176	0.80449	0.0974246	0.661701	0.810338	0.712276	0.80053	0.585914	0.837955	0.906934	0.759378	0.11112	0.784587	0.761507	0.89255	0.788986	0.579599	0.79792	0.867264	0.781773	0.100984
